# Supplementary material for: The role of the ADRB2 Thr164Ile variant in lung function determination, plasma proteome variability and other phenotypes in UK Biobank
Source: ERJ Open Res. 2025 Dec 1;11(6):00330-2025. doi: 10.1183/23120541.00330-2025 (PMC12683596; doi:10.1183/23120541.00330-2025)
Supplement: Supplementary file 2 [file 00330-2025.SUPPLEMENT.xlsx]

## Sheet: Data_dictionary
Data dictionary
Column	Definition
Supplementary Table 1. Demographics of UK Biobank participants in the PheWAS and proteomics analyses
Characteristic	Demographic characteristic
EUR (N = 455466)	Individuals of European descent included in PheWAS
AFR (N = 7679)	Individuals of African descent included in PheWAS
SAS (N = 6944)	Individuals of South Asian descent included in PheWAS
EAS (N = 2485)	Individuals of East Asian descent included in PheWAS
Proteomics tranche 1 (N = 48195)	Individuals of European descent with Olink tranche1 data
Proteomics tranche 2 (N = 48181)	Individuals of European descent with Olink tranche2 data
Supplementary Table 2. Number of cases and controls for each trait in phenome-wide association studies before removal of related individuals
phenotype	PheWAS phenotype description
N_cases_EUR	Number of cases of European ancestry
N_control_EUR	Number of controls of European ancestry
N_cases_SAS	Number of cases of South Asian ancestry
N_control_SAS	Number of cases of South Asian ancestry
N_cases_EAS	Number of cases of East Asian ancestry
N_control_EAS	Number of controls of East Asian ancestry
N_cases_AFR	Number of cases of African ancestry
N_control_AFR	Number of controls of African ancestry
Supplementary Table 3. Number of cases and controls for each trait in phenome-wide association studies after removal of related individuals
phenotype	PheWAS phenotype description
N_cases_EUR	Number of cases of European ancestry
N_control_EUR	Number of controls of European ancestry
N_cases_SAS	Number of cases of South Asian ancestry
N_control_SAS	Number of cases of South Asian ancestry
N_cases_EAS	Number of cases of East Asian ancestry
N_control_EAS	Number of controls of East Asian ancestry
N_cases_AFR	Number of cases of African ancestry
N_control_AFR	Number of controls of African ancestry
Supplementary Table 4. Variants present in masks for gene-based tests
Ancestry	Ancestry of individuals in PheWAS
Mask	Mask used to select variants; includes gene (ADRB2) + Ensembl gene ID + M3 (Regenie mask including non-synonymous and predicted loss of function variants) + the maximum allele frequency cut off
Variant list	List of variants included in the mask
Supplementary Table 5. Sources of data for respiratory phenome-wide association studies.
CLINICAL_PHENOTYPE	Disease/trait tested in the GWAS
CLINICAL_SUBTYPE	Subtype of disease or trait
DEFINITION	Brief description of how the disease/trait was defined in the study population
GC_REPORTED_TRAIT	Disease/trait as reported in GWAS catalog
COHORT	Cohort(s) used in the GWAS
ANCESTRY	Genetic ancestry of cohort(s): EUR = European ancestry, MULTI = Multi-ancestry
TECHNOLOGY	Source of genotype data: IMPUTED = genotyping array + imputation, WES = whole exome sequencing
TRAIT_TYPE	Is the trait binary or quantitative?
N_TOTAL	Total sample size
N_CASES	Number of cases
N_CONTROLS	Number of controls
GC_ACCESSION	GWAS catalog accession number
FIRST_AUTHOR	First author of the publication
PMID	PubMed ID for the publication
DATA_LINK	Link to the individual-level data
Supplementary Table 6. Self-reported LABA medication codes in UK Biobank field 20003
Code	Medication code used in field 20003 of the UK Biobank data
Name	Medication name
Supplementary Table 7. Phenome-wide association study results for Thr164Ile (rs1800888)
category	Type of Deep-PheWAS data field
description	Description of the phenotype
N_ID	Total sample size
FDR	False discovery rate
P	P value
OR	Odds ratio (for binary traits)
Beta	Beta coefficient (for quantitative traits)
L95	Lower boundary of 95% confidence interval
U95	Upper boundary of 95% confidence interval
coded_allele	Effect (or tested) allele
non_coded_allele	Non-effect allele
minor_allele	Minor allele
MAF	Minor allele frequency
MAC	Minor allele count
MAC_cases	Minor allele count in cases (binary traits only)
MAC_controls	Minor allele count in controls (binary traits only)
Supplementary Table 8. Respiratory phenome-wide association studies of Arg16Gly (rs1042713), Gln27Glu (rs1042714) and Thr164Ile (rs1800888)
Clinical phenotype	Disease/trait tested in the GWAS
Clinical subtype	Subtype of disease or trait
Cohort	Cohort(s) used in the GWAS
Ancestry	Genetic ancestry of cohort(s): EUR = European ancestry, MULTI = Multi-ancestry
ID_hg38	Variant ID based on hg38 coordinates
RSID	Variant rsID
Chr	Chromosome
Position	Genomic position based on hg38
coded_allele	Effect (or tested) allele
non_coded_allele	Non-effect allele
N total	Total sample size
N cases	Number of cases (binary traits only)
N controls	Number of controls (binary traits only)
Trait type	Number of type (binary traits only)
Beta	Beta-coefficient (quantitative traits only)
OR	Odds ratio (binary traits only)
l95	Lower boundary of 95% confidence interval
u95	Upper boundary of 95% confidence interval
SE	Standard error
P	P value
Direction	Direction of effect, aligned to tested allele (positive or negative)
Supplementary Table 9. Association of Arg16Gly (rs1042713), Gln27Glu (rs1042714) and Thr164Ile (rs1800888) with COPD and asthma in never- and ever-smokers
Chr	Chromosome
Position	Genomic position based on hg38
RSID	Variant rsID
non_coded_allele	Non-effect allele
coded_allele	Effect (or tested) allele
N cases	Number of cases
Trait	Disease tested (COPD or asthma)
Smoking	Smoking status (ever- or never-smoked)
Beta	Beta-coefficient
SE	Standard error
P	P value
Supplementary Table 10. Association of Arg16Gly (rs1042713), Gln27Glu (rs1042714) and Thr164Ile (rs1800888) with COPD or asthma under dominant and recessive genetic models
Chr	Chromosome
Position	Genomic position based on hg38
RSID	Variant rsID
non_coded_allele	Non-effect allele
coded_allele	Effect (or tested) allele
Trait	Disease tested (COPD or asthma)
N cases	Number of cases
Model	Genetic model tested (dominant or recessive)
Beta	Beta coefficient
SE	Standard error
P	P value
Supplementary Table 11. Proteins associated with Thr164Ile (rs1800888) in UK Biobank
Protein	Protein tested
Chr	Chromosome
Position	Genomic position based on hg38
non_coded_allele	Non-effect allele
coded_allele	Effect (or tested) allele
coded_allele_frequency	Effect (or tested) allele frequency
N	Total sample size
Beta	Beta coefficient
SE	Standard error
Log10P	-log10 (P value)
Supplementary Table 12. Pathways enriched amongst proteins associated with Thr164Ile
Ingenuity Canonical Pathways	Enriched canonical pathways from Ingenuity Pathway Analysis (IPA)
-log(B-H p-value)	Negative logarithm of the Benjamini-Hochberg (B-H) adjusted p-value
Ratio	Proportion of proteins associated with the variant that are also present within canonical pathway
z-score	Activation/inhibition states of Canonical Pathways are predicted based on a z-score algorithm. Z-scores that are greater than or equal to 2 represent predictions of activation, while predictions of inhibition are made for z-scores less than or equal to -2
Molecules	Variant-associated proteins in the pathway
Supplementary Table 13. Upstream regulators for proteins associated with Thr164Ile
Upstream Regulator	Predicted upstream regulator
Expr Log Ratio	Measured change in protein expression
Molecule Type	Molecule type
Predicted Activation State	Predicted effect of the variant on activation status of the pathway
Activation z-score	Used to infer the activation states of predicted transcriptional regulators. Experimentally observed relationships in the molecular network are used to infer the activation state
Flags	This is a conditional column that only appears when at least one row exhibits a bias. A biased dataset is one where there is more up-than-down-regulated genes or vice versa or more increased-than decreased-phosphorylated proteins or vice versa. The bias term is not used for the Activation z-score but is used in the Bias-corrected z-score
p-value of overlap	p-value of the overlap between the dataset genes and the genes that are regulated by a transcriptional regulator. Calculated using a Fisher's Exact Test.
B-H corrected p-value	Benjamini-Hochberg (B-H) adjusted P value
Target Molecules in Dataset	Variant-associated proteins in the pathway
Supplementary Table 14. ADRB2 coding variants identified in UK Biobank exome sequencing (rs1042713 = Arg16Gly, rs1042714 = Gln27Glu and rs1800888 = Thr164Ile)
Variant ID	Variant ID based on hg38 coordinates
Chr	Chromosome
Position	Genomic position based on hg38 coordinates
RSID	Variant rsID
Reference	Reference allele
Alternate	Alternate allele
Type	Variant type (SNP = single nucleotide substitution, Del = deletion, Ins = insertion)
Consequence (Most severe by gene)	Predicted consequence of variant
UK Biobank Allele Frequency	Alternate allele frequency in UK Biobank
UK Biobank Allele Count	Alternate allele count in UK Biobank
GnomAD Allele Frequency	Alternate allele frequency in GnomAD
Supplementary Table 15. Phenome-wide association study results for gene-based test of non-synonymous ADRB2 variants in European ancestry cluster
gene-based model	Model name includes gene (ADRB2) + Ensembl gene ID + M3 (Regenie mask including non-synonymous and predicted loss of function variants) + the maximum allele frequency cut off
category	Type of Deep-PheWAS data field
description	Description of the phenotype
N_ID	Total sample size
FDR	False discovery rate
P	P value
OR	Odds ratio (for binary traits)
Beta	Beta coefficient (for quantitative traits)
L95	Lower boundary of 95% confidence interval
U95	Upper boundary of 95% confidence interval
coded_allele	Effect (or tested) allele
non_coded_allele	Non-effect allele
minor_allele	Minor allele
MAF	Minor allele frequency
MAC	Minor allele count
MAC_cases	Minor allele count in cases (binary traits only)
MAC_controls	Minor allele count in controls (binary traits only)
Supplementary Table 16. Phenome-wide association study results for gene-based test of non-synonymous ADRB2 variants in African ancestry cluster
gene-based model	Model name includes gene (ADRB2) + Ensembl gene ID + M3 (Regenie mask including non-synonymous and predicted loss of function variants) + the maximum allele frequency cut off
category	Type of Deep-PheWAS data field
description	Description of the phenotype
N_ID	Total sample size
FDR	False discovery rate
P	P value
OR	Odds ratio (for binary traits)
Beta	Beta coefficient (for quantitative traits)
L95	Lower boundary of 95% confidence interval
U95	Upper boundary of 95% confidence interval
coded_allele	Effect (or tested) allele
non_coded_allele	Non-effect allele
minor_allele	Minor allele
MAF	Minor allele frequency
MAC	Minor allele count
MAC_cases	Minor allele count in cases (binary traits only)
MAC_controls	Minor allele count in controls (binary traits only)
Supplementary Table 17. Phenome-wide association study results for gene-based test of non-synonymous ADRB2 variants in East Asian ancestry cluster
gene-based model	Model name includes gene (ADRB2) + Ensembl gene ID + M3 (Regenie mask including non-synonymous and predicted loss of function variants) + the maximum allele frequency cut off
category	Type of Deep-PheWAS data field
description	Description of the phenotype
N_ID	Total sample size
FDR	False discovery rate
P	P value
OR	Odds ratio (for binary traits)
Beta	Beta coefficient (for quantitative traits)
L95	Lower boundary of 95% confidence interval
U95	Upper boundary of 95% confidence interval
coded_allele	Effect (or tested) allele
non_coded_allele	Non-effect allele
minor_allele	Minor allele
MAF	Minor allele frequency
MAC	Minor allele count
MAC_cases	Minor allele count in cases (binary traits only)
MAC_controls	Minor allele count in controls (binary traits only)
Supplementary Table 18. Phenome-wide association study results for gene-based test of non-synonymous ADRB2 variants in South Asian ancestry cluster
gene-based model	Model name includes gene (ADRB2) + Ensembl gene ID + M3 (Regenie mask including non-synonymous and predicted loss of function variants) + the maximum allele frequency cut off
category	Type of Deep-PheWAS data field
description	Description of the phenotype
N_ID	Total sample size
FDR	False discovery rate
P	P value
OR	Odds ratio (for binary traits)
Beta	Beta coefficient (for quantitative traits)
L95	Lower boundary of 95% confidence interval
U95	Upper boundary of 95% confidence interval
coded_allele	Effect (or tested) allele
non_coded_allele	Non-effect allele
minor_allele	Minor allele
MAF	Minor allele frequency
MAC	Minor allele count
MAC_cases	Minor allele count in cases (binary traits only)
MAC_controls	Minor allele count in controls (binary traits only)
Supplementary Table 19. Phenome-wide association study results for Arg16Gly (rs1042713)
category	Type of Deep-PheWAS data field
description	Description of the phenotype
N_ID	Total sample size
FDR	False discovery rate
P	P value
OR	Odds ratio (for binary traits)
Beta	Beta coefficient (for quantitative traits)
L95	Lower boundary of 95% confidence interval
U95	Upper boundary of 95% confidence interval
coded_allele	Effect (or tested) allele
non_coded_allele	Non-effect allele
minor_allele	Minor allele
MAF	Minor allele frequency
MAC	Minor allele count
MAC_cases	Minor allele count in cases (binary traits only)
MAC_controls	Minor allele count in controls (binary traits only)
Supplementary Table 20. Phenome-wide association study results for Gln27Glu (rs1042714)
category	Type of Deep-PheWAS data field
description	Description of the phenotype
N_ID	Total sample size
FDR	False discovery rate
P	P value
OR	Odds ratio (for binary traits)
Beta	Beta coefficient (for quantitative traits)
L95	Lower boundary of 95% confidence interval
U95	Upper boundary of 95% confidence interval
coded_allele	Effect (or tested) allele
non_coded_allele	Non-effect allele
minor_allele	Minor allele
MAF	Minor allele frequency
MAC	Minor allele count
MAC_cases	Minor allele count in cases (binary traits only)
MAC_controls	Minor allele count in controls (binary traits only)
Supplementary Table 21. Proteins associated with Arg16Gly (rs1042713)
Protein	Protein tested
Chr	Chromosome
Position	Genomic position based on hg38
non_coded_allele	Non-effect allele
coded_allele	Effect (or tested) allele
coded_allele_frequency	Effect (or tested) allele frequency
N	Total sample size
Beta	Beta coefficient
SE	Standard error
Log10P	-log10 (P value)
Supplementary Table 22. Proteins associated with Gln27Glu (rs1042714)
Protein	Protein tested
Chr	Chromosome
Position	Genomic position based on hg38
non_coded_allele	Non-effect allele
coded_allele	Effect (or tested) allele
coded_allele_frequency	Effect (or tested) allele frequency
N	Total sample size
Beta	Beta coefficient
SE	Standard error
Log10P	-log10 (P value)
Supplementary Table 23. Pathways enriched amongst proteins associated with Arg16Gly
Ingenuity Canonical Pathways	Enriched canonical pathways from Ingenuity Pathway Analysis (IPA)
-log(B-H p-value)	Negative logarithm of the Benjamini-Hochberg (B-H) adjusted p-value
Ratio	Proportion of proteins associated with the variant that are also present within canonical pathway
z-score	Activation/inhibition states of Canonical Pathways are predicted based on a z-score algorithm. Z-scores that are greater than or equal to 2 represent predictions of activation, while predictions of inhibition are made for z-scores less than or equal to -2
Molecules	Variant-associated proteins in the pathway
Supplementary Table 24. Pathways enriched amongst proteins associated with Gln27Glu
Ingenuity Canonical Pathways	Enriched canonical pathways from Ingenuity Pathway Analysis (IPA)
-log(B-H p-value)	Negative logarithm of the Benjamini-Hochberg (B-H) adjusted p-value
Ratio	Proportion of proteins associated with the variant that are also present within canonical pathway
z-score	Activation/inhibition states of Canonical Pathways are predicted based on a z-score algorithm. Z-scores that are greater than or equal to 2 represent predictions of activation, while predictions of inhibition are made for z-scores less than or equal to -2
Molecules	Variant-associated proteins in the pathway
Supplementary Table 25. Upstream regulators for proteins associated with Arg16Gly
Upstream Regulator	Predicted upstream regulator
Expr Log Ratio	Measured change in protein expression
Molecule Type	Molecule type
Predicted Activation State	Predicted effect of the variant on activation status of the pathway
Activation z-score	Used to infer the activation states of predicted transcriptional regulators. Experimentally observed relationships in the molecular network are used to infer the activation state
Flags	This is a conditional column that only appears when at least one row exhibits a bias. A biased dataset is one where there is more up-than-down-regulated genes or vice versa or more increased-than decreased-phosphorylated proteins or vice versa. The bias term is not used for the Activation z-score but is used in the Bias-corrected z-score
p-value of overlap	p-value of the overlap between the dataset genes and the genes that are regulated by a transcriptional regulator. Calculated using a Fisher's Exact Test.
B-H corrected p-value	Benjamini-Hochberg (B-H) adjusted P value
Target Molecules in Dataset	Variant-associated proteins in the pathway
Supplementary Table 26. Upstream regulators for proteins associated with Gln27Glu
Upstream Regulator	Predicted upstream regulator
Expr Log Ratio	Measured change in protein expression
Molecule Type	Molecule type
Predicted Activation State	Predicted effect of the variant on activation status of the pathway
Activation z-score	Used to infer the activation states of predicted transcriptional regulators. Experimentally observed relationships in the molecular network are used to infer the activation state
Flags	This is a conditional column that only appears when at least one row exhibits a bias. A biased dataset is one where there is more up-than-down-regulated genes or vice versa or more increased-than decreased-phosphorylated proteins or vice versa. The bias term is not used for the Activation z-score but is used in the Bias-corrected z-score
p-value of overlap	p-value of the overlap between the dataset genes and the genes that are regulated by a transcriptional regulator. Calculated using a Fisher's Exact Test.
B-H corrected p-value	Benjamini-Hochberg (B-H) adjusted P value
Target Molecules in Dataset	Variant-associated proteins in the pathway

## Sheet: S1
Supplementary Table 1. Demographics of UK Biobank participants in the PheWAS and proteomics analyses
Characteristic		EUR (N = 455466)	AFR (N = 7679)	SAS (N = 6944)	EAS (N = 2485)	Proteomics tranche 1 (N = 48195)	Proteomics tranche 2 (N = 48181)
Age, years (mean ± SD)		56.8 ± 8.03	51.9 ± 8.07	53.6 ± 8.39	52.2 ± 7.80	57.1 ± 8.12	57.1 ± 8.12
Female, N (%)		247142 (54.3%)	4453 (58.0%)	3234 (46.6%)	1661 (66.8%)	26017 (54.0%)	26009 (54.0%)
Ever-smoked, N (%)	No	197847 (43.4%)	5028 (65.5%)	4910 (70.7%)	1679 (67.6%)	20789 (43.1%)	20782 (43.1%)
	Yes	169228 (37.2%)	1477 (19.2%)	1150 (16.6%)	462 (18.6%)	18264 (37.9%)	18257 (37.9%)
	NA	88391 (19.4%)	1174 (15.3%)	884 (12.7%)	344 (13.8%)	9142 (19.0%)	9142 (19%)
Thr164Ile genotype, N (%)	CC	442068 (97.1%)	7669 (99.9%)	6870 (98.9%)	2484 (100%)	46787 (97.1%)	46773 (97.1%)
	CT	13280 (2.9%)	10 (0.1%)	72 (1.0%)	1 (0.04%)	1398 (2.9%)	1398 (2.9%)
	TT	118 (0.03%)	0 (0%)	2 (0.03%)	0 (0%)	10 (0.02%)	10 (0%)
COPD, N (%)	Controls	172043 (37.8%)	NA	NA	NA	18996 (39.4%)	18988 (39.4%)
	Cases	27079 (5.9%)	NA	NA	NA	3301 (6.8%)	3301 (6.9%)
	NA	256344 (56.3%)	NA	NA	NA	25898 (53.7%)	25892 (53.7%)
Asthma, N (%)	Controls	159873 (35.1%)	NA	NA	NA	17659 (36.6%)	17652 (36.6%)
	Cases	47838 (10.5%)	NA	NA	NA	5252 (10.9%)	5250 (10.9%)
	NA	247755 (54.4%)	NA	NA	NA	25284 (52.5%)	25279 (52.5%)

## Sheet: S2
Supplementary Table 2. Number of cases and controls for each trait in phenome-wide association studies before removal of related individuals
phenotype	N_cases_EUR	N_control_EUR	N_cases_SAS	N_control_SAS	N_cases_EAS	N_control_EAS	N_cases_AFR	N_control_AFR
Blood Sodium (primary care)	170818		2887		778		2025
Blood Potassium (primary care)	170586		2883		775		2023
Blood chloride (primary care)	12979		127		48		71
Steven Johnson Syndrome	46	189418	2	2844	1	899	1	2120
Toxic Epidermal Necrolysis	11	189445	0	2846	0	899	1	2120
Seizures	9216	197696	128	2964	22	934	117	2219
Stroke/Cerebrovascular events	9024	199342	140	2995	24	940	159	2223
Hemorrhagic stroke	2183	199342	38	2995	13	940	38	2223
Ischemic stroke	8446	199342	131	2995	21	940	155	2223
Transient ischemic events	3493	197503	43	2969	6	934	35	2206
Suicide ideation/attempts	4294	173773	40	2792	5	907	43	2052
Liver failure	1115	202068	25	3008	4	934	23	2237
Drug induced liver injury	3	202114	0	3010	0	934	0	2237
Acute kidney injury	18673	197304	365	2889	50	929	405	2151
Prolonged QTc	83	188441	1	2827	1	914	0	2144
Ventricular arrhythmias	2602	188434	57	2826	7	914	25	2144
Sudden cardiac death	18	188495	0	2827	0	914	1	2144
Acute coronary syndrome	3916	186066	155	2531	8	915	45	2135
Myocardial infarction	24835	185601	653	2521	52	911	230	2125
Agranulocytosis/neutropaenia	7009	203994	78	3048	31	937	198	2144
Aplastic anaemia	1093	193786	23	2674	3	905	17	1930
Bleeding events	43177	188651	715	2827	218	871	740	2057
Acute angle closure glaucoma	1555	200021	26	2934	4	923	18	2183
Hearing loss	25564	150278	324	2478	60	837	134	2003
Anaphylactic reactions	1889	206280	44	3072	12	942	23	2286
Asthma	48527	170288	893	2482	181	836	773	1889
Acute urinary retention	16779	191697	210	2889	23	930	183	2166
Rhabdomyolysis	17	210765	0	3155	0	967	0	2326
Parkinson's disease simple	3499	198945	46	2976	6	938	24	2228
Motor neuron disease	633	199114	1	2980	0	939	5	2229
Alzheimer's disease	1894	201578	19	3030	1	949	30	2240
Gastrointestinal bleed	38295	191163	652	2850	201	880	657	2082
Cerebral haemorrhage	4500	209252	68	3140	19	957	81	2308
Haemarthrosis	414	211295	5	3164	0	967	4	2336
Haemothorax	786	211208	6	3163	0	967	9	2334
Carpal tunnel syndrome	26437	190757	307	2893	102	885	317	2129
Diabetes mellitus	29340	190801	1601	2082	165	832	1062	1822
Type 1 diabetes	2109	190801	80	2082	3	832	63	1822
Type 2 diabetes	27405	190801	1559	2082	160	832	995	1822
Guillain-Barre syndrome	493	209396	5	3139	0	962	1	2308
Human immunodeficiency virus [HIV]	1743	204172	16	3055	8	921	71	2201
Huntington's Disease	28	199132	1	2980	0	939	0	2229
Leprosy	0	197097	2	2880	1	910	0	2163
Multiple sclerosis	2338	198935	10	2979	1	938	15	2229
Chronic obstructive pulmonary disease (COPD clinical codes)	27340	182408	270	2662	37	891	193	2025
Bronchiectasis	6119	184905	69	2683	21	895	69	2033
Alpha-1 antitrypsin deficiency	162	185430	1	2685	1	898	0	2043
Ever smoked	175445	217770	1160	5158	464	1715	1498	5263
Family history Prostate cancer	447803	7674	6749	195	2377	108	7439	240
Family history Severe depression	61999	393478	594	6350	162	2323	603	7076
Family history Parkinson's disease	19008	436469	190	6754	69	2416	128	7551
Family history Alzheimer's disease/dementia	63042	392435	363	6581	163	2322	477	7202
Family history Diabetes	102574	352903	3942	3002	917	1568	3227	4452
Family history High blood pressure	224837	230640	4138	2806	1496	989	4866	2813
Family history Chronic bronchitis/emphysema	76680	378797	577	6367	170	2315	299	7380
Family history Breast cancer	443985	11492	6746	198	2363	122	7316	363
Family history Bowel cancer	52973	402504	305	6639	173	2312	361	7318
Family history Lung cancer	60099	395378	299	6645	249	2236	226	7453
Family history Stroke	133464	322013	1920	5024	719	1766	1848	5831
Family history Heart disease	221395	234082	3306	3638	738	1747	1497	6182
Tinnitus	61921	384580	1189	5644	366	2097	1181	6437
Tinnitus (severe)	6325	384580	158	5644	28	2097	88	6437
Chronic dry cough	8533	96057	36	514	20	301	22	493
Eosinophilia (case control >=0.3)	67347	373738	1823	4822	377	2035	891	6347
Emphysema	4722	185432	31	2685	7	899	28	2043
Chronic obstructive pulmonary disease (spirometry GOLD1+)	54156	287769	0	2	0	1	0	2
Thyroid eye disease	295	211363	3	3163	2	967	9	2331
Depression	18685	171288	217	2640	33	862	137	1927
Migraine (primary care)	47039	160235	349	2342	117	784	387	1639
Serious Infection (sepsis)	14256	441221	235	6709	45	2440	220	7459
Common cancers	100700	354777	762	6182	297	2188	946	6733
Parkinson's disease (+ medication)	749	197850	7	2959	1	937	1	2212
Irritable Bowel Syndrome	59318	113441	481	741	133	435	494	814
Irritable Bowel Syndrome (whole pop controls)	59318	363309	481	5956	133	2245	494	6841
3-Hydroxybutyrate	105519		1563		522		1715
Acetate	112755		1700		587		1798
Acetoacetate	112115		1688		589		1786
Acetone	109691		1690		582		1778
Alanine	113263		1708		594		1804
Albumin	109678		1690		582		1778
Apolipoprotein A1	109694		1690		582		1778
Apolipoprotein B	109694		1690		582		1778
Apolipoprotein B to Apolipoprotein A1 ratio	109694		1690		582		1778
Average Diameter for HDL Particles	109694		1690		582		1778
Average Diameter for LDL Particles	109694		1690		582		1778
Average Diameter for VLDL Particles	109694		1690		582		1778
Cholesterol in Chylomicrons and Extremely Large VLDL	102591		1612		531		1212
Cholesterol in IDL	109694		1690		582		1778
Cholesterol in Large HDL	113172		1706		594		1803
Cholesterol in Large LDL	113260		1708		594		1804
Cholesterol in Large VLDL	112548		1704		588		1756
Cholesterol in Medium HDL	113264		1708		594		1804
Cholesterol in Medium LDL	113261		1708		594		1804
Cholesterol in Medium VLDL	113222		1708		593		1801
Cholesterol in Small HDL	109694		1690		582		1778
Cholesterol in Small LDL	113263		1708		594		1804
Cholesterol in Small VLDL	109694		1690		582		1778
Cholesterol in Very Large HDL	113124		1706		594		1802
Cholesterol in Very Large VLDL	110133		1685		578		1607
Cholesterol in Very Small VLDL	109694		1690		582		1778
Cholesterol to Total Lipids in Chylomicrons and Extremely Large VLDL percentage	102591		1612		531		1212
Cholesterol to Total Lipids in IDL percentage	109694		1690		582		1778
Cholesterol to Total Lipids in Large HDL percentage	113172		1706		594		1803
Cholesterol to Total Lipids in Large LDL percentage	113260		1708		594		1804
Cholesterol to Total Lipids in Large VLDL percentage	112548		1704		588		1756
Cholesterol to Total Lipids in Medium HDL percentage	113264		1708		594		1804
Cholesterol to Total Lipids in Medium LDL percentage	113261		1708		594		1804
Cholesterol to Total Lipids in Medium VLDL percentage	113222		1708		593		1801
Cholesterol to Total Lipids in Small HDL percentage	109694		1690		582		1778
Cholesterol to Total Lipids in Small LDL percentage	113263		1708		594		1804
Cholesterol to Total Lipids in Small VLDL percentage	109694		1690		582		1778
Cholesterol to Total Lipids in Very Large HDL percentage	113124		1706		594		1802
Cholesterol to Total Lipids in Very Large VLDL percentage	110133		1685		578		1607
Cholesterol to Total Lipids in Very Small VLDL percentage	109694		1690		582		1778
Cholesteryl Esters in Chylomicrons and Extremely Large VLDL	92681		1492		479		941
Cholesteryl Esters in HDL	109694		1690		582		1778
Cholesteryl Esters in IDL	109694		1690		582		1778
Cholesteryl Esters in LDL	113263		1708		594		1804
Cholesteryl Esters in Large HDL	113144		1706		594		1802
Cholesteryl Esters in Large LDL	113260		1708		594		1804
Cholesteryl Esters in Large VLDL	111536		1692		581		1682
Cholesteryl Esters in Medium HDL	113264		1708		594		1804
Cholesteryl Esters in Medium LDL	113261		1708		594		1804
Cholesteryl Esters in Medium VLDL	112396		1676		585		1789
Cholesteryl Esters in Small HDL	113266		1708		594		1804
Cholesteryl Esters in Small LDL	113263		1708		594		1804
Cholesteryl Esters in Small VLDL	113259		1707		593		1803
Cholesteryl Esters in VLDL	109694		1690		582		1778
Cholesteryl Esters in Very Large HDL	112734		1697		592		1795
Cholesteryl Esters in Very Large VLDL	105854		1641		555		1458
Cholesteryl Esters in Very Small VLDL	109694		1690		582		1778
Cholesteryl Esters to Total Lipids in Chylomicrons and Extremely Large VLDL percentage	92680		1492		479		941
Cholesteryl Esters to Total Lipids in IDL percentage	109694		1690		582		1778
Cholesteryl Esters to Total Lipids in Large HDL percentage	113144		1706		594		1802
Cholesteryl Esters to Total Lipids in Large LDL percentage	113260		1708		594		1804
Cholesteryl Esters to Total Lipids in Large VLDL percentage	111536		1692		581		1682
Cholesteryl Esters to Total Lipids in Medium HDL percentage	113264		1708		594		1804
Cholesteryl Esters to Total Lipids in Medium LDL percentage	113261		1708		594		1804
Cholesteryl Esters to Total Lipids in Medium VLDL percentage	112396		1676		585		1789
Cholesteryl Esters to Total Lipids in Small HDL percentage	113266		1708		594		1804
Cholesteryl Esters to Total Lipids in Small LDL percentage	113263		1708		594		1804
Cholesteryl Esters to Total Lipids in Small VLDL percentage	113259		1707		593		1803
Cholesteryl Esters to Total Lipids in Very Large HDL percentage	112734		1697		592		1795
Cholesteryl Esters to Total Lipids in Very Large VLDL percentage	105854		1641		555		1458
Cholesteryl Esters to Total Lipids in Very Small VLDL percentage	109694		1690		582		1778
Citrate	113253		1708		594		1801
Clinical LDL Cholesterol	113263		1708		594		1804
Concentration of Chylomicrons and Extremely Large VLDL Particles	109694		1690		582		1778
Concentration of HDL Particles	109694		1690		582		1778
Concentration of IDL Particles	109694		1690		582		1778
Concentration of LDL Particles	109694		1690		582		1778
Concentration of Large HDL Particles	109694		1690		582		1778
Concentration of Large LDL Particles	109694		1690		582		1778
Concentration of Large VLDL Particles	109694		1690		582		1778
Concentration of Medium HDL Particles	109694		1690		582		1778
Concentration of Medium LDL Particles	109694		1690		582		1778
Concentration of Medium VLDL Particles	109694		1690		582		1778
Concentration of Small HDL Particles	109694		1690		582		1778
Concentration of Small LDL Particles	109694		1690		582		1778
Concentration of Small VLDL Particles	109694		1690		582		1778
Concentration of VLDL Particles	109694		1690		582		1778
Concentration of Very Large HDL Particles	109694		1690		582		1778
Concentration of Very Large VLDL Particles	109694		1690		582		1778
Concentration of Very Small VLDL Particles	109694		1690		582		1778
Creatinine	108153		1613		560		1717
Degree of Unsaturation	113189		1708		594		1802
Docosahexaenoic Acid	113189		1708		594		1802
Docosahexaenoic Acid to Total Fatty Acids percentage	113189		1708		594		1802
Free Cholesterol in Chylomicrons and Extremely Large VLDL	87772		1410		447		720
Free Cholesterol in HDL	109694		1690		582		1778
Free Cholesterol in IDL	109694		1690		582		1778
Free Cholesterol in LDL	113256		1708		594		1804
Free Cholesterol in Large HDL	112313		1690		589		1781
Free Cholesterol in Large LDL	113255		1708		594		1804
Free Cholesterol in Large VLDL	109709		1679		577		1567
Free Cholesterol in Medium HDL	113263		1708		594		1804
Free Cholesterol in Medium LDL	113246		1708		594		1804
Free Cholesterol in Medium VLDL	113181		1706		593		1795
Free Cholesterol in Small HDL	109694		1690		582		1778
Free Cholesterol in Small LDL	113116		1704		592		1800
Free Cholesterol in Small VLDL	113243		1707		593		1800
Free Cholesterol in VLDL	109694		1690		582		1778
Free Cholesterol in Very Large HDL	112362		1692		588		1795
Free Cholesterol in Very Large VLDL	94962		1473		475		956
Free Cholesterol in Very Small VLDL	109694		1690		582		1778
Free Cholesterol to Total Lipids in Chylomicrons and Extremely Large VLDL percentage	87771		1410		447		720
Free Cholesterol to Total Lipids in IDL percentage	109694		1690		582		1778
Free Cholesterol to Total Lipids in Large HDL percentage	112313		1690		589		1781
Free Cholesterol to Total Lipids in Large LDL percentage	113255		1708		594		1804
Free Cholesterol to Total Lipids in Large VLDL percentage	109709		1679		577		1567
Free Cholesterol to Total Lipids in Medium HDL percentage	113263		1708		594		1804
Free Cholesterol to Total Lipids in Medium LDL percentage	113246		1708		594		1804
Free Cholesterol to Total Lipids in Medium VLDL percentage	113181		1706		593		1795
Free Cholesterol to Total Lipids in Small HDL percentage	109694		1690		582		1778
Free Cholesterol to Total Lipids in Small LDL percentage	113116		1704		592		1800
Free Cholesterol to Total Lipids in Small VLDL percentage	113243		1707		593		1800
Free Cholesterol to Total Lipids in Very Large HDL percentage	112362		1692		588		1795
Free Cholesterol to Total Lipids in Very Large VLDL percentage	94962		1473		475		956
Free Cholesterol to Total Lipids in Very Small VLDL percentage	109694		1690		582		1778
Glucose	113060		1707		594		1800
Glutamine	112948		1704		592		1791
Glycine	112523		1697		589		1791
Glycoprotein Acetyls	109694		1690		582		1778
HDL Cholesterol	109694		1690		582		1778
Histidine	113087		1706		594		1800
Isoleucine	109691		1690		582		1778
LDL Cholesterol	113263		1708		594		1804
Lactate	109432		1688		582		1771
Leucine	113263		1708		594		1804
Linoleic Acid	113189		1708		594		1802
Linoleic Acid to Total Fatty Acids percentage	113189		1708		594		1802
Monounsaturated Fatty Acids	113189		1708		594		1802
Monounsaturated Fatty Acids to Total Fatty Acids percentage	113189		1708		594		1802
Omega-3 Fatty Acids	113189		1708		594		1802
Omega-3 Fatty Acids to Total Fatty Acids percentage	113189		1708		594		1802
Omega-6 Fatty Acids	113189		1708		594		1802
Omega-6 Fatty Acids to Omega-3 Fatty Acids ratio	113189		1708		594		1802
Omega-6 Fatty Acids to Total Fatty Acids percentage	113189		1708		594		1802
Phenylalanine	113216		1707		594		1803
Phosphatidylcholines	113189		1708		594		1802
Phosphoglycerides	113189		1708		594		1802
Phospholipids in Chylomicrons and Extremely Large VLDL	89662		1451		456		789
Phospholipids in HDL	109694		1690		582		1778
Phospholipids in IDL	109694		1690		582		1778
Phospholipids in LDL	109694		1690		582		1778
Phospholipids in Large HDL	113253		1708		594		1804
Phospholipids in Large LDL	109694		1690		582		1778
Phospholipids in Large VLDL	109236		1676		570		1529
Phospholipids in Medium HDL	113265		1708		594		1804
Phospholipids in Medium LDL	109694		1690		582		1778
Phospholipids in Medium VLDL	113238		1707		593		1799
Phospholipids in Small HDL	109694		1690		582		1778
Phospholipids in Small LDL	109694		1690		582		1778
Phospholipids in Small VLDL	109694		1690		582		1778
Phospholipids in VLDL	109694		1690		582		1778
Phospholipids in Very Large HDL	112101		1682		586		1785
Phospholipids in Very Large VLDL	101716		1578		515		1186
Phospholipids in Very Small VLDL	109694		1690		582		1778
Phospholipids to Total Lipids in Chylomicrons and Extremely Large VLDL percentage	89661		1451		456		789
Phospholipids to Total Lipids in IDL percentage	109694		1690		582		1778
Phospholipids to Total Lipids in Large HDL percentage	113253		1708		594		1804
Phospholipids to Total Lipids in Large LDL percentage	109694		1690		582		1778
Phospholipids to Total Lipids in Large VLDL percentage	109236		1676		570		1529
Phospholipids to Total Lipids in Medium HDL percentage	113265		1708		594		1804
Phospholipids to Total Lipids in Medium LDL percentage	109694		1690		582		1778
Phospholipids to Total Lipids in Medium VLDL percentage	113238		1707		593		1799
Phospholipids to Total Lipids in Small HDL percentage	109694		1690		582		1778
Phospholipids to Total Lipids in Small LDL percentage	109694		1690		582		1778
Phospholipids to Total Lipids in Small VLDL percentage	109694		1690		582		1778
Phospholipids to Total Lipids in Very Large HDL percentage	112101		1682		586		1785
Phospholipids to Total Lipids in Very Large VLDL percentage	101716		1578		515		1186
Phospholipids to Total Lipids in Very Small VLDL percentage	109694		1690		582		1778
Polyunsaturated Fatty Acids	113189		1708		594		1802
Polyunsaturated Fatty Acids to Monounsaturated Fatty Acids ratio	113189		1708		594		1802
Polyunsaturated Fatty Acids to Total Fatty Acids percentage	113189		1708		594		1802
Pyruvate	112946		1704		592		1792
Remnant Cholesterol (Non-HDL, Non-LDL -Cholesterol)	109694		1690		582		1778
Saturated Fatty Acids	113189		1708		594		1802
Saturated Fatty Acids to Total Fatty Acids percentage	113189		1708		594		1802
Sphingomyelins	113189		1708		594		1802
Total Cholesterol	109694		1690		582		1778
Total Cholesterol Minus HDL-C	109694		1690		582		1778
Total Cholines	113189		1708		594		1802
Total Concentration of Branched-Chain Amino Acids (Leucine + Isoleucine + Valine)	113236		1708		594		1803
Total Concentration of Lipoprotein Particles	109694		1690		582		1778
Total Esterified Cholesterol	109694		1690		582		1778
Total Fatty Acids	113189		1708		594		1802
Total Free Cholesterol	109694		1690		582		1778
Total Lipids in Chylomicrons and Extremely Large VLDL	109929		1685		580		1572
Total Lipids in HDL	109694		1690		582		1778
Total Lipids in IDL	109694		1690		582		1778
Total Lipids in LDL	109694		1690		582		1778
Total Lipids in Large HDL	109694		1690		582		1778
Total Lipids in Large LDL	109694		1690		582		1778
Total Lipids in Large VLDL	113257		1708		594		1802
Total Lipids in Lipoprotein Particles	109694		1690		582		1778
Total Lipids in Medium HDL	109694		1690		582		1778
Total Lipids in Medium LDL	109694		1690		582		1778
Total Lipids in Medium VLDL	109694		1690		582		1778
Total Lipids in Small HDL	109694		1690		582		1778
Total Lipids in Small LDL	109694		1690		582		1778
Total Lipids in Small VLDL	109694		1690		582		1778
Total Lipids in VLDL	109694		1690		582		1778
Total Lipids in Very Large HDL	113241		1707		594		1803
Total Lipids in Very Large VLDL	112354		1703		588		1742
Total Lipids in Very Small VLDL	109694		1690		582		1778
Total Phospholipids in Lipoprotein Particles	109694		1690		582		1778
Total Triglycerides	109694		1690		582		1778
Triglycerides in Chylomicrons and Extremely Large VLDL	103716		1605		530		1241
Triglycerides in HDL	109694		1690		582		1778
Triglycerides in IDL	109694		1690		582		1778
Triglycerides in LDL	109694		1690		582		1778
Triglycerides in Large HDL	112217		1604		580		1679
Triglycerides in Large LDL	109694		1690		582		1778
Triglycerides in Large VLDL	113218		1708		593		1798
Triglycerides in Medium HDL	113234		1706		594		1791
Triglycerides in Medium LDL	113258		1708		594		1801
Triglycerides in Medium VLDL	113266		1708		593		1804
Triglycerides in Small HDL	113211		1708		592		1800
Triglycerides in Small LDL	98660		1452		502		984
Triglycerides in Small VLDL	109694		1690		582		1778
Triglycerides in VLDL	109694		1690		582		1778
Triglycerides in Very Large HDL	14382		178		80		71
Triglycerides in Very Large VLDL	109893		1688		577		1545
Triglycerides in Very Small VLDL	109694		1690		582		1778
Triglycerides to Phosphoglycerides ratio	113189		1708		594		1802
Triglycerides to Total Lipids in Chylomicrons and Extremely Large VLDL percentage	103715		1605		530		1241
Triglycerides to Total Lipids in IDL percentage	109694		1690		582		1778
Triglycerides to Total Lipids in Large HDL percentage	112217		1604		580		1679
Triglycerides to Total Lipids in Large LDL percentage	109694		1690		582		1778
Triglycerides to Total Lipids in Large VLDL percentage	113218		1708		593		1798
Triglycerides to Total Lipids in Medium HDL percentage	113234		1706		594		1791
Triglycerides to Total Lipids in Medium LDL percentage	113258		1708		594		1801
Triglycerides to Total Lipids in Medium VLDL percentage	113266		1708		593		1804
Triglycerides to Total Lipids in Small HDL percentage	113211		1708		592		1800
Triglycerides to Total Lipids in Small LDL percentage	98660		1452		502		984
Triglycerides to Total Lipids in Small VLDL percentage	109694		1690		582		1778
Triglycerides to Total Lipids in Very Large HDL percentage	14382		178		80		71
Triglycerides to Total Lipids in Very Large VLDL percentage	109893		1688		577		1545
Triglycerides to Total Lipids in Very Small VLDL percentage	109694		1690		582		1778
Tyrosine	113103		1707		594		1801
VLDL Cholesterol	109694		1690		582		1778
Valine	113237		1708		594		1803
Standing height	454509		6809		2473		7574
Sitting height	454516		6805		2474		7570
Weight	448184		6776		2447		7461
Body mass index	448179		6776		2447		7461
Waist circumference	454710		6875		2474		7588
Hip circumference	454658		6874		2474		7585
Whole body fat-free mass	447466		6773		2445		7451
Whole body fat mass	446773		6768		2427		7440
Basal metabolic rate	447492		6773		2445		7453
birth weight	258439		1701		883		1931
Diastolic blood pressure	431785		6792		2389		7574
Systolic blood pressure	431781		6792		2389		7574
Forced vital capacity (best)	341925		2		1		2
Forced expiratory volume in 1-second (FEV1), Best measure	341925		2		1		2
Peak expiratory flow	415099		6305		2312		6906
10P Liver PDFF (proton density fat fraction)	9298		80		43		51
Liver iron corrected T1	2630		31		12		11
Visceral adipose tissue volume (VAT)	23597		177		91		120
Abdominal subcutaneous adipose tissue volume	23586		177		91		120
FR liver PDFF mean	15316		103		54		71
Total BMD (bone mineral density)	38383		298		157		226
Total BMC (bone mineral content)	38383		298		157		226
Pulse wave Arterial stiffness index	148300		4311		1108		4261
1gG antigen for Herpes Simplex virus-1	8756		140		48		138
2mgG unique antigen for Herpes Simplex virus-2	8756		140		48		138
BK VP1 antigen for Human Polyomavirus BKV	8756		140		48		138
CagA antigen for Helicobacter pylori	4434		71		24		62
Catalase antigen for Helicobacter pylori	8756		140		48		138
GroEL antigen for Helicobacter pylori	8756		140		48		138
OMP antigen for Helicobacter pylori	8756		140		48		138
UreA antigen for Helicobacter pylori	8756		140		48		138
VacA antigen for Helicobacter pylori	8756		140		48		138
Core antigen for Hepatitis C Virus	8756		140		48		138
NS3 antigen for Hepatitis C Virus	8756		140		48		138
E6 antigen for Human Papillomavirus type-16	8756		140		48		138
E7 antigen for Human Papillomavirus type-16	8756		140		48		138
L1 antigen for Human Papillomavirus type-16	8756		140		48		138
L1 antigen for Human Papillomavirus type-18	8756		140		48		138
EA-D antigen for Epstein-Barr Virus	8756		140		48		138
EBNA-1 antigen for Epstein-Barr Virus	8756		140		48		138
VCA p18 antigen for Epstein-Barr Virus	8756		140		48		138
ZEBRA antigen for Epstein-Barr Virus	8756		140		48		138
HBc antigen for Hepatitis B Virus	8756		140		48		138
HBe antigen for Hepatitis B Virus	8756		140		48		138
HIV-1 env antigen for Human Immunodeficiency Virus	8756		140		48		138
HIV-1 gag antigen for Human Immunodeficiency Virus	8756		140		48		138
HTLV-1 env antigen for Human T-Lymphotropic Virus 1	8756		140		48		138
HTLV-1 gag antigen for Human T-Lymphotropic Virus 1	8756		140		48		138
IE1A antigen for Human Herpesvirus-6	8756		140		48		138
IE1B antigen for Human Herpesvirus-6	8756		140		48		138
U14 antigen for Human Herpesvirus-7	8756		140		48		138
p101 k antigen for Human Herpesvirus-6	8756		140		48		138
JC VP1 antigen for Human Polyomavirus JCV	8756		140		48		138
K8.1 antigen for Kaposi's Sarcoma-Associated Herpesvirus	8756		140		48		138
LANA antigen for Kaposi's Sarcoma-Associated Herpesvirus	8756		140		48		138
MC VP1 antigen for Merkel Cell Polyomavirus	8756		140		48		138
PorB antigen for Chlamydia trachomatis	8756		140		48		138
momp A antigen for Chlamydia trachomatis	8756		140		48		138
momp D antigen for Chlamydia trachomatis	8756		140		48		138
pGP3 antigen for Chlamydia trachomatis	8756		140		48		138
tarp-D F1 antigen for Chlamydia trachomatis	8756		140		48		138
tarp-D F2 antigen for Chlamydia trachomatis	8756		140		48		138
gE / gI antigen for Varicella Zoster Virus	8756		140		48		138
p22 antigen for Toxoplasma gondii	8756		140		48		138
sag1 antigen for Toxoplasma gondii	8756		140		48		138
pp 28 antigen for Human Cytomegalovirus	8756		140		48		138
pp 52 antigen for Human Cytomegalovirus	8756		140		48		138
pp150 Nter antigen for Human Cytomegalovirus	8756		140		48		138
Albumin	397687		6009		2154		6656
Alkaline phosphatase	434330		6589		2363		7197
Alanine aminotransferase	434153		6578		2362		7196
Apolipoprotein A	395272		5996		2136		6627
Apolipoprotein B	432187		6531		2345		7132
Aspartate aminotransferase	432716		6566		2345		7155
Direct bilirubin	369398		5438		1978		5938
Urea	434016		6588		2360		7192
Calcium	397542		6011		2158		6655
Cholesterol	434310		6588		2363		7194
Creatinine	434095		6588		2362		7192
C-reactive protein	433369		6569		2356		7185
Gamma glutamyltransferase	434086		6587		2360		7191
Glucose	397216		6008		2155		6646
Glycated haemoglobin (HbA1c)	434178		6527		2357		6145
HDL cholesterol	397505		6001		2156		6653
IGF-1	431966		6545		2355		7143
LDL direct	433503		6573		2361		7181
Lipoprotein A	345671		5841		2104		5988
Oestradiol	69310		1193		556		1888
Phosphate	396912		6000		2157		6643
Rheumatoid factor	38466		550		172		543
Sex hormone binding globulin	393834		5970		2140		6596
Total bilirubin	432504		6561		2343		7150
Testosterone	393398		5969		2189		6509
Total protein	397235		6010		2156		6656
Triglycerides	433965		6581		2362		7191
Urate	433791		6580		2360		7189
Vitamin D	415301		5801		2281		6983
White blood cell (leukocyte) count	441872		6672		2414		7261
Red blood cell (erythrocyte) count	441877		6672		2414		7261
Haemoglobin concentration	441877		6672		2414		7261
Haematocrit percentage	441877		6672		2414		7261
Mean corpuscular volume	441875		6672		2414		7261
Mean corpuscular haemoglobin	441874		6672		2414		7261
Mean corpuscular haemoglobin concentration	441870		6672		2414		7261
Red blood cell (erythrocyte) distribution width	441875		6672		2414		7261
Platelet count	441874		6672		2414		7261
Platelet crit	441870		6672		2414		7261
Mean platelet (thrombocyte) volume	441869		6672		2414		7261
Platelet distribution width	441869		6672		2414		7261
Lymphocyte count	441085		6645		2412		7238
Monocyte count	441085		6645		2412		7238
Neutrophil count	441085		6645		2412		7238
Eosinophil count	441085		6645		2412		7238
Basophil count	441085		6645		2412		7238
Nucleated red blood cell count	441075		6645		2412		7238
Reticulocyte percentage	434654		6497		2363		7069
Reticulocyte count	434654		6497		2363		7069
Mean reticulocyte volume	434654		6497		2363		7068
Mean sphered cell volume	434655		6497		2363		7069
Immature reticulocyte fraction	434654		6497		2363		7068
High light scatter reticulocyte percentage	434655		6497		2363		7069
High light scatter reticulocyte count	434654		6497		2363		7069
Microalbumin in urine	141016		2461		766		3443
Creatinine (enzymatic) in urine	442987		6623		2400		7385
Potassium in urine	442064		6615		2398		7382
Sodium in urine	442049		6611		2398		7377
Snoring	152672	261904	2569	3552	754	1380	2306	4376
Sleep duration	455248		6866		2444		7631
Usual bad sleeper compared to never/sometimes	124192	315534	1477	5226	419	1963	1458	6045
narcolepsy (often)	12473	353050	356	4000	100	1473	527	4087
Cigarettes per day	33102		367		124		521
Pack years	142414		883		331		1130
Comparative body size thinner	145328	298234	2826	3475	912	1368	2595	4417
Comparative body size plumper	69970	375319	745	5573	217	2069	1201	5820
Comparatively shorter age 10	90102	355713	1275	5127	551	1736	1433	5673
Comparatively taller age 10	113410	332098	1082	5321	385	1905	1774	5343
Myopia (all)	29594	67977	952	2335	374	491	999	2812
Myopia (highly myopic)	3858	67977	118	2335	95	491	111	2812
Cough on most days	15679	98791	76	533	30	307	49	519
Bring up phlegm/sputum/mucus on most days	9880	104590	59	550	16	321	53	515
Hand grip strength	454572		6873		2473		7587
Heel bone mineral density (BMD) (lowest)	175650		4455		1187		4263
Carotid intima media thickness (IMT) (max)	45069		354		186		273
Carotid intima media thickness (IMT) (mean)	45069		354		186		273
Intra-ocular pressure, corneal-compensated (highest)	111342		3342		901		3842
Speech-reception-threshold (SRT)	185696		3947		1128		4168
eGFR	434274		6588		2364		7194
Corrected QT interval (QTc Bazett)	23397		178		88		130
Waist to hip ratio	454578		6873		2474		7582
FEV1/FVC ratio (best)	341925		2		1		2
Multi site chronic pain	447223		6359		2366		7161
Intestinal infection	6861	447575	147	6776	26	2450	164	7475
Bacterial enteritis	4461	447575	94	6776	21	2450	122	7475
Intestinal e.coli	53	447575	1	6776	1	2450	0	7475
Intestinal infection due to C. difficile	1335	447575	17	6776	3	2450	14	7475
Viral Enteritis	1759	447575	43	6776	3	2450	33	7475
Intestinal infection due to protozoa	95	447575	2	6776	0	2450	1	7475
Tuberculosis	265	423102	74	6312	6	2361	32	7069
Diseases due to other mycobacteria	48	423102	0	6312	1	2361	0	7069
Leprosy	0	423102	0	6312	0	2361	0	7069
Septicemia	13664	423102	221	6312	44	2361	217	7069
Gram negative septicemia	2777	423102	41	6312	12	2361	45	7069
Gram positive septicemia	1134	423102	25	6312	5	2361	18	7069
Bacteremia	0	423102	0	6312	0	2361	0	7069
Bacterial infection NOS	22290	423102	429	6312	82	2361	418	7069
Staphylococcus infections	5739	423102	75	6312	12	2361	98	7069
Methicillin sensitive Staphylococcus aureus	0	423102	0	6312	0	2361	0	7069
Methicillin resistant Staphylococcus aureus	0	423102	0	6312	0	2361	0	7069
Streptococcus infection	3549	423102	43	6312	10	2361	63	7069
Rheumatic fever / chorea	41	423102	1	6312	0	2361	1	7069
E. coli	6816	423102	130	6312	27	2361	111	7069
H. pylori	0	423102	0	6312	0	2361	0	7069
Infection with drug-resistant microorganisms	0	423102	0	6312	0	2361	0	7069
Herpes zoster	918	444299	14	6740	8	2389	11	7371
Herpes zoster with nervous system complications	228	444299	5	6740	3	2389	4	7371
Herpes simplex	443	444299	3	6740	1	2389	8	7371
Viral hepatitis	2324	444299	51	6740	59	2389	99	7371
Viral hepatitis A	121	444299	0	6740	0	2389	4	7371
Viral hepatitis B	277	444299	10	6740	42	2389	49	7371
Viral hepatitis C	426	444299	12	6740	8	2389	17	7371
Chronic hepatitis	470	444299	6	6740	6	2389	13	7371
Hepatitis NOS	1032	444299	24	6740	6	2389	15	7371
Human immunodeficiency virus [HIV] disease	195	444299	2	6740	4	2389	40	7371
HIV infection, symptomatic	158	444299	2	6740	3	2389	33	7371
Viral warts & HPV	1544	444299	12	6740	2	2389	21	7371
Viral infection	5072	444299	106	6740	14	2389	113	7371
Varicella infection	84	444299	6	6740	0	2389	2	7371
Infectious mononucleosis	90	444299	3	6740	0	2389	4	7371
Viremia, NOS	0	444299	0	6740	0	2389	0	7371
Postoperative infection	7220	445238	107	6794	21	2451	121	7488
Infection/inflammation of internal prosthetic device; implant; and graft	2367	445238	30	6794	4	2451	37	7488
Graft-versus-host disease	0	445238	0	6794	0	2451	0	7488
Acute graft-versus-host disease	0	445238	0	6794	0	2451	0	7488
Chronic graft-versus-host disease	0	445238	0	6794	0	2451	0	7488
Sexually transmitted infections (not HIV or hepatitis)	91	454338	2	6920	1	2475	5	7634
Gonococcal infections	10	454338	1	6920	0	2475	0	7634
Venereal diseases due to Chlamydia trachomatis	7	454338	0	6920	0	2475	2	7634
Dermatophytosis / Dermatomycosis	657	447678	10	6809	4	2449	12	7515
Dermatophytosis	645	447678	10	6809	4	2449	11	7515
Dermatophytosis of nail	174	447678	3	6809	1	2449	4	7515
Althete's foot	258	447678	3	6809	1	2449	3	7515
Dermatophytosis of the body	91	447678	4	6809	0	2449	0	7515
Dermatomycoses	14	447678	0	6809	0	2449	1	7515
Candidiasis	5632	447678	93	6809	22	2449	104	7515
Candidiasis of skin and nails	104	447678	2	6809	0	2449	1	7515
Mycoses	603	447678	12	6809	3	2449	9	7515
Histoplasmosis	6	447678	0	6809	0	2449	0	7515
Coccidioidomycosis	3	447678	0	6809	0	2449	0	7515
Blastomycotic infection	1	447678	0	6809	0	2449	0	7515
Aspergillosis	350	447678	8	6809	1	2449	4	7515
Spirochetal infection	153	453055	1	6896	0	2475	1	7502
Lyme disease	67	453055	0	6896	0	2475	0	7502
Protozoan infection	32	453055	0	6896	0	2475	1	7502
Infestation (lice, mites)	80	453055	2	6896	0	2475	0	7502
Pediculosis and phthirus infestation	11	453055	0	6896	0	2475	0	7502
Arthropod-borne diseases	94	453055	8	6896	0	2475	120	7502
Helminthiases	252	453055	3	6896	1	2475	3	7502
Intestinal helminthiases	211	453055	3	6896	1	2475	2	7502
Other infectious and parasitic diseases	771	453055	13	6896	0	2475	12	7502
Cancer of mouth	1353	450579	21	6876	2	2459	10	7609
Cancer of lip	122	450579	0	6876	0	2459	0	7609
Cancer of tongue	592	450579	9	6876	1	2459	2	7609
Cancer of major salivary glands	261	450579	4	6876	1	2459	5	7609
Cancer of the gums	99	450579	2	6876	0	2459	1	7609
Cancer of the mouth floor	101	450579	0	6876	0	2459	0	7609
Cancer of larynx, pharynx, nasal cavities	1329	450579	8	6876	7	2459	6	7609
Cancer of oropharynx	544	450579	4	6876	2	2459	1	7609
Cancer of nasopharynx	74	450579	2	6876	4	2459	2	7609
Cancer of hypopharynx	117	450579	0	6876	1	2459	1	7609
Cancer of larynx	518	450579	2	6876	1	2459	1	7609
Hx of malignant neoplasm of oral cavity and pharynx	0	450579	0	6876	0	2459	0	7609
Cancer of of nasal cavities	127	450579	0	6876	0	2459	1	7609
Cancer of esophagus	1711	422276	4	6579	1	2351	8	7323
Cancer of stomach	1322	422276	12	6579	3	2351	28	7323
Colorectal cancer	9776	401237	72	6293	37	2264	97	7008
Colon cancer	6770	401237	48	6293	26	2264	75	7008
Malignant neoplasm of rectum, rectosigmoid junction, and anus	4616	401237	38	6293	17	2264	36	7008
Cancer of liver and intrahepatic bile duct	1068	422276	15	6579	11	2351	13	7323
Malignant neoplasm of liver, primary	507	422276	9	6579	5	2351	4	7323
Pancreatic cancer	1723	422276	18	6579	9	2351	20	7323
Neoplasm of unspecified nature of digestive system	2322	422276	27	6579	6	2351	38	7323
Malignant neoplasm of other and ill-defined sites within the digestive organs and peritoneum	10746	422276	90	6579	44	2351	127	7323
Malignant neoplasm of small intestine, including duodenum	452	422276	6	6579	2	2351	9	7323
Malignant neoplasm of gallbladder and extrahepatic bile ducts	538	422276	7	6579	4	2351	7	7323
Malignant neoplasm of retroperitoneum and peritoneum	468	422276	3	6579	0	2351	2	7323
Cancer of intrathoracic organs	147	447679	2	6875	1	2455	3	7573
Cancer within the respiratory system	6668	447679	46	6875	21	2455	65	7573
Cancer of bronchus; lung	5871	447679	43	6875	21	2455	57	7573
Cancer of bone and connective tissue	956	453474	17	6905	1	2475	19	7620
Bone cancer	263	453474	4	6905	0	2475	8	7620
Cancer of connective tissue	739	453474	13	6905	1	2475	13	7620
Skin cancer	41091	413173	22	6897	14	2462	24	7614
Melanomas of skin, dx or hx	7268	413173	5	6897	5	2462	2	7614
Melanomas of skin	7268	413173	5	6897	5	2462	2	7614
Other non-epithelial cancer of skin	34683	413173	17	6897	8	2462	17	7614
Basal cell carcinoma	0	413173	0	6897	0	2462	0	7614
Squamous cell carcinoma	0	413173	0	6897	0	2462	0	7614
Carcinoma in situ of skin	2714	413173	1	6897	2	2462	5	7614
Neoplasm of uncertain behavior of skin	358	413173	3	6897	0	2462	1	7614
Breast cancer	20912	420332	215	6564	100	2293	225	7171
Breast cancer [female]	20587	212789	203	2876	99	1472	218	3966
Malignant neoplasm of female breast	19535	212789	187	2876	90	1472	198	3966
Breast cancer [male]	0	207543	0	3688	0	821	0	3205
Neoplasm of uncertain behavior of breast	170	420332	4	6564	1	2293	6	7171
Acquired absence of breast	4746	211628	61	2864	18	1467	63	3925
Cervical cancer and dysplasia	6083	204563	51	2698	34	1380	123	3227
Cervical cancer	656	204563	8	2698	3	1380	10	3227
Cervical intraepithelial neoplasia [CIN] [Cervical dysplasia]	5541	204563	46	2698	31	1380	115	3227
Malignant neoplasm of uterus	2618	204637	37	2699	15	1380	26	3227
Cancer of other female genital organs	2971	213777	22	2902	14	1488	38	4009
Malignant neoplasm of ovary and other uterine adnexa	2161	213777	14	2902	11	1488	23	4009
Malignant neoplasm of ovary	2036	213777	13	2902	10	1488	21	4009
Cancer of other female genital organs (excluding uterus and ovary)	691	213777	6	2902	1	1488	12	4009
Cancer of prostate	14990	170433	100	3220	17	757	334	2634
Cancer of other male genital organs	969	191823	6	3590	2	803	3	2871
Malignant neoplasm of unspecified male genital organ	159	191823	2	3590	1	803	0	2871
Malignant neoplasm of testis	619	191823	2	3590	1	803	1	2871
Neoplasm of uncertain behavior of male genital organs	192	191823	0	3590	0	803	1	2871
Cancer of urinary organs (incl. kidney and bladder)	7975	446457	73	6849	12	2464	51	7588
Cancer of kidney and renal pelvis	2435	446457	24	6849	3	2464	21	7588
Malignant neoplasm of kidney, except pelvis	2353	446457	23	6849	3	2464	21	7588
Malignant neoplasm of renal pelvis	212	446457	1	6849	0	2464	0	7588
Cancer of bladder	4648	446457	39	6849	4	2464	18	7588
Malignant neoplasm of bladder	4053	446457	33	6849	3	2464	15	7588
Malignant neoplasm of other urinary organs	369	446457	1	6849	4	2464	1	7588
Cancer of eye	306	450730	1	6868	0	2457	3	7604
Manlignant and unknown neoplasms of brain and nervous system	1513	450730	19	6868	8	2457	11	7604
Cancer of brain and nervous system	1198	450730	17	6868	4	2457	4	7604
Cancer of brain	1088	450730	17	6868	3	2457	4	7604
Thyroid cancer	812	451301	19	6864	12	2445	18	7538
Cancer of other endocrine glands	185	451301	4	6864	0	2445	9	7538
Cancer, suspected or other	36105	388781	287	6302	93	2286	447	6773
Malignant neoplasm, other	34917	388781	276	6302	87	2286	437	6773
Malignant neoplasm of head, face, and neck	91	388781	0	6302	0	2286	0	6773
Radiotherapy	5	388781	0	6302	0	2286	0	6773
Chemotherapy	25428	388781	304	6302	72	2286	371	6773
Secondary malignant neoplasm	20624	388781	150	6302	69	2286	231	6773
Secondary malignancy of lymph nodes	11026	388781	85	6302	38	2286	120	6773
Secondary malignancy of respiratory organs	5741	388781	41	6302	18	2286	72	6773
Secondary malignant neoplasm of digestive systems	3891	388781	29	6302	16	2286	43	6773
Secondary malignant neoplasm of liver	6514	388781	41	6302	25	2286	80	6773
Secondary malignancy of brain/spine	1950	388781	17	6302	2	2286	19	6773
Secondary malignancy of bone	5446	388781	48	6302	14	2286	76	6773
Secondary malignant neoplasm of skin	450	388781	1	6302	2	2286	6	6773
Neoplasm of uncertain behavior	2960	388781	33	6302	11	2286	57	6773
Neurofibromatosis	147	388781	1	6302	1	2286	1	6773
Myeloproliferative disease	2212	445056	24	6829	5	2452	50	7493
Polycythemia vera	634	438380	5	6666	4	2421	1	7325
Hodgkin's disease	546	445056	5	6829	1	2452	8	7493
Cancer of other lymphoid, histiocytic tissue	4729	445056	44	6829	15	2452	54	7493
Non-Hodgkins lymphoma	3753	445056	38	6829	13	2452	35	7493
Nodular lymphoma	696	445056	7	6829	2	2452	4	7493
Reticulosarcoma	0	445056	0	6829	0	2452	0	7493
Lymphosarcoma	15	445056	0	6829	0	2452	0	7493
Large cell lymphoma	1371	445056	12	6829	6	2452	13	7493
Leukemia	3744	445056	42	6829	6	2452	65	7493
Lymphoid leukemia	1373	445056	13	6829	1	2452	13	7493
Lymphoid leukemia, acute	124	445056	2	6829	0	2452	2	7493
Lymphoid leukemia, chronic	1229	445056	11	6829	1	2452	8	7493
Myeloid leukemia	985	445056	10	6829	1	2452	9	7493
Myeloid leukemia, acute	697	445056	6	6829	1	2452	5	7493
Myeloid leukemia, chronic	283	445056	4	6829	0	2452	4	7493
Monocytic leukemia	120	445056	2	6829	0	2452	0	7493
Multiple myeloma	1317	445056	18	6829	4	2452	46	7493
Benign neoplasm of colon	41352	407875	521	6368	168	2293	490	7095
Neuroendocrine tumors	0	454429	0	6922	0	2476	0	7639
Benign neoplasm of lip, oral cavity, and pharynx	1480	450579	19	6876	8	2459	16	7609
Benign neoplasm of other parts of digestive system	11817	425527	160	6622	37	2368	108	7351
Benign neoplasm of respiratory and intrathoracic organs	580	453851	14	6908	5	2471	11	7628
Benign neoplasm of bone and articular cartilage	459	397672	8	6106	2	2172	10	6180
Lipoma	9431	443415	185	6710	41	2425	257	7351
Lipoma of skin and subcutaneous tissue	6464	443415	143	6710	37	2425	213	7351
Other benign neoplasm of connective and other soft tissue	1670	443415	29	6710	10	2425	33	7351
Benign neoplasm of skin	12368	441044	80	6832	41	2434	72	7552
Screening for malignant neoplasms of the skin	0	441044	0	6832	0	2434	0	7552
Vascular hamartomas and non-neoplastic nevi	1104	441044	10	6832	1	2434	16	7552
Nevus, non-neoplastic	1038	441044	9	6832	1	2434	16	7552
Benign neoplasm of uterus	13693	220860	255	2866	134	1464	908	3387
Uterine leiomyoma	13349	220860	251	2866	133	1464	900	3387
Other benign neoplasm of uterus	480	220860	10	2866	3	1464	20	3387
Benign neoplasm of ovary	2196	202706	20	2679	10	1376	25	3213
Benign neoplasm of other female genital organs	295	202624	0	2679	0	1375	5	3209
Benign neoplasm of male genital organs	251	191823	6	3590	0	803	6	2871
Benign neoplasm of kidney and other urinary organs	351	397672	3	6106	2	2172	11	6180
Benign neoplasm of eye	302	450730	1	6868	1	2457	0	7604
Benign neoplasm of eye, uveal	194	450730	1	6868	1	2457	0	7604
Benign neoplasm of brain and other parts of nervous system	1819	450730	35	6868	14	2457	24	7604
Benign neoplasm of brain, cranial nerves, meninges	1693	450730	33	6868	14	2457	24	7604
Benign neoplasm of spinal cord, meninges	144	450730	2	6868	0	2457	0	7604
Benign neoplasm of thyroid glands	420	451301	5	6864	6	2445	6	7538
Benign neoplasm of other endocrine glands and related structures	1842	451301	30	6864	14	2445	74	7538
Benign neoplasm of adrenal gland	458	451301	5	6864	5	2445	16	7538
Benign neoplasm of parathyroid gland	754	451301	15	6864	4	2445	23	7538
Benign neoplasm of pituitary gland and craniopharyngeal duct (pouch)	629	451301	10	6864	6	2445	36	7538
Hemangioma and lymphangioma, any site	2668	451762	37	6885	16	2460	28	7611
Hemangioma of skin and subcutaneous tissue	0	451762	0	6885	0	2460	0	7611
Benign neoplasm of unspecified sites	3154	451280	34	6888	9	2467	27	7612
Benign neoplasm of lymph nodes	62	451280	1	6888	0	2467	0	7612
Kaposi's sarcoma	19	454410	0	6922	0	2476	5	7634
Simple and unspecified goiter	972	423248	14	6299	9	2352	33	7247
Nontoxic nodular goiter	2090	423248	44	6299	21	2352	75	7247
Nontoxic uninodular goiter	993	423248	15	6299	15	2352	26	7247
Nontoxic multinodular goiter	1135	423248	29	6299	4	2352	52	7247
Thyrotoxicosis with or without goiter	3516	423248	66	6299	27	2352	107	7247
Graves' disease	819	423248	12	6299	8	2352	34	7247
Toxic multinodular goiter	179	423248	3	6299	2	2352	11	7247
Exophthalmos	193	423248	2	6299	2	2352	6	7247
Thyrotoxic exophthalmos	0	423248	0	6299	0	2352	0	7247
Hypothyroidism	26997	423248	551	6299	82	2352	255	7247
Secondary hypothyroidism	2382	423248	37	6299	24	2352	51	7247
Acquired hypothyroidism	319	423248	8	6299	1	2352	6	7247
Iodine hypothyroidism	1	423248	0	6299	0	2352	0	7247
Hypothyroidism NOS	25693	423248	531	6299	72	2352	225	7247
Congenital hypothyroidism	72	423248	3	6299	0	2352	1	7247
Thyroiditis	518	423248	13	6299	3	2352	6	7247
Thyroiditis, acute and subacute	21	423248	1	6299	0	2352	0	7247
Chronic thyroiditis	390	423248	9	6299	3	2352	4	7247
Chronic lymphocytic thyroiditis	371	423248	9	6299	3	2352	3	7247
Other disorders of thyroid	989	423248	23	6299	10	2352	14	7247
Thyroid cyst	5	423248	0	6299	0	2352	0	7247
Abnormal results of function study of thyroid	128	423248	3	6299	2	2352	2	7247
Secondary diabetes mellitus	6	417591	0	5022	0	2251	0	6228
Diabetes mellitus	36850	417591	1903	5022	225	2251	1415	6228
Type 1 diabetes	4134	417591	169	5022	11	2251	152	6228
Type 1 diabetes with ketoacidosis	423	417591	2	5022	1	2251	17	6228
Type 1 diabetes with renal manifestations	132	417591	9	5022	0	2251	5	6228
Type 1 diabetes with ophthalmic manifestations	781	417591	24	5022	1	2251	24	6228
Type 1 diabetes with neurological manifestations	301	417591	4	5022	0	2251	6	6228
Diabetes type 1 with peripheral circulatory disorders	0	417591	0	5022	0	2251	0	6228
Type 2 diabetes	34376	417591	1856	5022	216	2251	1357	6228
Type 2 diabetes with ketoacidosis	337	417591	10	5022	1	2251	39	6228
Type 2 diabetes with renal manifestations	512	417591	54	5022	5	2251	43	6228
Type 2 diabetes with ophthalmic manifestations	3175	417591	252	5022	15	2251	168	6228
Type 2 diabetes with neurological manifestations	1316	417591	54	5022	3	2251	37	6228
Diabetes type 2 with peripheral circulatory disorders	0	417591	0	5022	0	2251	0	6228
Insulin pump user	112	417591	2	5022	0	2251	2	6228
Abnormal glucose	2328	417591	83	5022	12	2251	96	6228
Impaired fasting glucose	1505	417591	47	5022	8	2251	44	6228
Other abnormal glucose	837	417591	36	5022	4	2251	55	6228
Glycosuria or Acetonuria	161	417591	1	5022	1	2251	7	6228
Polyneuropathy in diabetes	1046	417591	38	5022	3	2251	31	6228
Diabetic retinopathy	3010	425873	233	6252	14	2344	162	6956
Other disorders of pancreatic internal secretion	2639	446337	104	6706	8	2448	118	7382
Hypoglycemia	2639	412661	104	4963	8	2232	118	6131
Abnormality of secretion of glucagon or gastrin	7	446337	0	6706	0	2448	0	7382
Disorders of parathyroid gland	2031	446337	38	6706	9	2448	54	7382
Hyperparathyroidism	1806	446337	32	6706	9	2448	52	7382
Hypoparathyroidism	423	446337	10	6706	0	2448	8	7382
Disorders of the pituitary gland and its hypothalamic control	1401	446337	41	6706	4	2448	39	7382
Pituitary hyperfunction	283	446337	4	6706	0	2448	16	7382
Acromegaly and gigantism	133	446337	1	6706	0	2448	7	7382
Pituitary hypofunction	449	446337	16	6706	2	2448	18	7382
Diabetes insipidus	143	446337	8	6706	0	2448	4	7382
Anterior pituitary disorders	1	446337	0	6706	0	2448	0	7382
Pituitary dwarfism	2	446337	0	6706	0	2448	0	7382
Other disorders of neurohypophysis	520	446337	17	6706	2	2448	2	7382
Diseases of thymus gland	37	446337	1	6706	0	2448	4	7382
Disorders of adrenal glands	1457	446337	27	6706	5	2448	49	7382
Adrenal hyperfunction	314	446337	7	6706	2	2448	18	7382
Cushing's syndrome	178	446337	6	6706	1	2448	5	7382
Hyperaldosteronism	128	446337	2	6706	1	2448	12	7382
Medulloadrenal hyperfunction	10	446337	0	6706	0	2448	2	7382
Adrenal hypofunction	795	446337	13	6706	2	2448	20	7382
Glucocorticoid deficiency	794	446337	13	6706	2	2448	20	7382
Mineralocorticoid deficiency	0	446337	0	6706	0	2448	0	7382
Adrenogenital disorders	23	446337	0	6706	0	2448	2	7382
Ovarian dysfunction	392	242151	12	3130	2	1633	18	4275
Hyperestrogenism	1	446337	0	6706	0	2448	0	7382
Polycystic ovaries	346	242151	11	3130	2	1633	16	4275
Testicular dysfunction	323	204186	5	3576	1	815	6	3107
Testicular hypofunction	309	204186	5	3576	1	815	6	3107
Iatrogenic endocrine disorders	196	446337	6	6706	1	2448	4	7382
Postablative ovarian failure	28	242151	0	3130	1	1633	1	4275
Other endocrine disorders	344	446337	3	6706	0	2448	11	7382
Nonspecific abnormal results of other endocrine function study	72	446337	0	6706	0	2448	1	7382
Carcinoid syndrome	75	446337	0	6706	0	2448	0	7382
Delay in sexual development and puberty NEC	2	446337	0	6706	0	2448	0	7382
Precocious sexual development and puberty NEC	0	446337	0	6706	0	2448	0	7382
Polyglandular activity in multiple endocrine adenomatosis	0	446337	0	6706	0	2448	0	7382
Protein-calorie malnutrition	2741	444744	46	6558	7	2444	45	7383
Cachexia	201	444744	4	6558	0	2444	4	7383
severe protein-calorie malnutrition	19	444744	0	6558	0	2444	0	7383
Kwashiorkor	0	444744	0	6558	0	2444	0	7383
Nutritional marasmus	16	444744	0	6558	0	2444	0	7383
Adult failure to thrive	0	444744	0	6558	0	2444	0	7383
Anorexia	2107	444744	30	6558	4	2444	35	7383
Polyphagia	3	444744	2	6558	0	2444	0	7383
Vitamin deficiency	6372	444744	309	6558	23	2444	202	7383
Vitamin A deficiency	9	444744	0	6558	0	2444	0	7383
Vitamin B-complex deficiencies	2808	444744	109	6558	0	2444	29	7383
Vitamin C deficiencies	18	444744	0	6558	0	2444	1	7383
Vitamin D deficiency	3843	444744	230	6558	23	2444	174	7383
Rickets or osteomalacia	113	444744	7	6558	0	2444	3	7383
Mineral deficiency NEC	914	444744	23	6558	4	2444	20	7383
Other nutritional deficiency	53	444744	1	6558	0	2444	1	7383
Lack of normal physiological development	47	444744	1	6558	0	2444	2	7383
Short stature	3	444744	0	6558	0	2444	0	7383
Failure to thrive (childhood)	0	444744	0	6558	0	2444	0	7383
Delayed milestones	0	444744	0	6558	0	2444	0	7383
Lack of normal physiological development, unspecified	44	444744	1	6558	0	2444	2	7383
Proteinuria	576	452379	27	6870	4	2467	23	7560
Disorders of protein plasma/amino-acid transport and metabolism	1509	452379	25	6870	5	2467	58	7560
Disturbances of amino-acid transport	60	452379	1	6870	0	2467	2	7560
Disturbances of sulphur-bearing amino-acid metabolism	12	452379	0	6870	0	2467	0	7560
Phenylketonuria [PKU]	3	452379	0	6870	0	2467	0	7560
Disorders of amino-acid metabolism	22	452379	1	6870	0	2467	1	7560
Disorders of urea cycle metabolism	17	452379	0	6870	0	2467	1	7560
Disorders of plasma protein metabolism	1427	452379	23	6870	5	2467	55	7560
Polyclonal hypergammaglobulinemia	33	452379	1	6870	0	2467	2	7560
Paraproteinemia	916	452379	12	6870	1	2467	40	7560
Amyloidosis	387	452379	10	6870	4	2467	15	7560
Alpha-1-antitrypsin deficiency	0	452379	0	6870	0	2467	0	7560
Macroglobulinemia	167	452379	0	6870	0	2467	0	7560
Other specified disorders of plasma protein metabolism	0	452379	0	6870	0	2467	0	7560
Disorders of carbohydrate transport and metabolism	395	454034	9	6913	4	2472	14	7625
Intestinal disaccharidase deficiencies and disaccharide malabsorption	349	454034	8	6913	4	2472	12	7625
Other disorders of carbohydrate transport and metabolism	50	454034	1	6913	0	2472	2	7625
Disorders of lipoid metabolism	65763	388713	1900	5024	252	2224	1150	6491
Hyperlipidemia	65482	388713	1894	5024	249	2224	1145	6491
Hypercholesterolemia	60651	388713	1798	5024	233	2224	1067	6491
Hyperglyceridemia	139	388713	5	5024	1	2224	0	6491
Mixed hyperlipidemia	343	388713	13	5024	0	2224	11	6491
Hyperchylomicronemia	15	388713	0	5024	0	2224	0	6491
Unspecified disorder of lipoid metabolism	780	388713	19	5024	3	2224	12	6491
Gout and other crystal arthropathies	9487	444950	174	6748	40	2436	147	7492
Gout	8462	444950	164	6748	38	2436	132	7492
Gouty arthropathy	275	444950	2	6748	1	2436	5	7492
Crystal arthropathies	1193	444950	10	6748	2	2436	17	7492
Chondrocalcinosis	965	444950	8	6748	2	2436	15	7492
Disorders of mineral metabolism	7045	447386	101	6821	19	2457	112	7527
Disorders of iron metabolism	1291	447386	4	6821	4	2457	2	7527
Hereditary hemochromatosis	0	447386	0	6821	0	2457	0	7527
Disorders of copper metabolism	14	447386	0	6821	0	2457	0	7527
Disorders of magnesium metabolism	2201	447386	38	6821	3	2457	33	7527
Disorders of calcium/phosphorus metabolism	4402	447386	75	6821	15	2457	90	7527
Hypocalcemia	1	447386	0	6821	0	2457	0	7527
Disorders of phosphorus metabolism	1290	447386	15	6821	5	2457	22	7527
Hypercalcemia	0	447386	0	6821	0	2457	0	7527
Disorders of fluid, electrolyte, and acid-base balance	24216	430217	497	6426	69	2407	421	7218
Electrolyte imbalance	15277	430217	343	6426	44	2407	255	7218
Hyperosmolality and/or hypernatremia	1171	430217	33	6426	7	2407	45	7218
Hyposmolality and/or hyponatremia	7196	430217	189	6426	19	2407	76	7218
Hyperpotassemia	3140	430217	94	6426	7	2407	68	7218
Hypopotassemia	5877	430217	87	6426	21	2407	115	7218
Acid-base balance disorder	4020	430217	107	6426	7	2407	70	7218
Acidosis	3496	430217	100	6426	6	2407	65	7218
Alkalosis	584	430217	8	6426	1	2407	6	7218
Hypovolemia	8949	430217	165	6426	28	2407	174	7218
Fluid overload	2464	430217	87	6426	8	2407	64	7218
Polydipsia	205	430217	5	6426	2	2407	6	7218
Other disorders of metabolism	4336	450090	95	6827	17	2459	92	7547
Disorders of porphyrin metabolism	53	450090	0	6827	0	2459	0	7547
Other disorders of purine and pyrimidine metabolism	7	450090	0	6827	0	2459	0	7547
Disorders of bilirubin excretion	827	450090	9	6827	0	2459	8	7547
Other disorders of lipoid metabolism	601	450090	26	6827	4	2459	11	7547
Lipoprotein disorders	103	450090	6	6827	2	2459	2	7547
Other deficiencies of circulating enzymes	1	450090	0	6827	0	2459	0	7547
Dysmetabolic syndrome X	0	450090	0	6827	0	2459	0	7547
Carnitine deficiencies	0	450090	0	6827	0	2459	0	7547
Overweight, obesity and other hyperalimentation	30281	424174	458	6465	43	2433	793	6846
Obesity	30079	424174	455	6465	40	2433	788	6846
Morbid obesity	0	424174	0	6465	0	2433	0	6846
Localized adiposity	95	424174	2	6465	3	2433	3	6846
Abnormal weight gain	119	424174	0	6465	0	2433	3	6846
Disorders involving the immune mechanism	981	453448	16	6906	2	2474	23	7616
Immunity deficiency	458	453448	5	6906	1	2474	3	7616
Deficiency of humoral immunity	331	453448	2	6906	0	2474	1	7616
Autoimmune disease NEC	0	453448	0	6906	0	2474	0	7616
Other immunological findings	415	453448	8	6906	0	2474	16	7616
Other specified disorders involving the immune mechanism	54	453448	0	6906	0	2474	3	7616
Iron deficiency anemias	18220	415475	596	5816	58	2307	436	6299
Iron deficiency anemias, unspecified or not due to blood loss	17619	415475	583	5816	56	2307	402	6299
Iron deficiency anemia secondary to blood loss (chronic)	830	415475	21	5816	4	2307	58	6299
Other deficiency anemia	2433	415475	61	5816	1	2307	23	6299
Megaloblastic anemia	2301	415475	53	5816	1	2307	21	6299
Pernicious anemia	1406	415475	20	5816	0	2307	7	6299
Other vitamin B12 deficiency anemia	366	415475	20	5816	1	2307	7	6299
Folate-deficiency anemia	611	415475	14	5816	0	2307	9	6299
Deficiency anemias	133	415475	8	5816	0	2307	3	6299
Hereditary hemolytic anemias	375	415475	92	5816	27	2307	530	6299
Sickle cell anemia	38	415475	11	5816	0	2307	449	6299
Other hemoglobinopathies	148	415475	80	5816	25	2307	99	6299
Other hereditary hemolytic anemias	192	415475	4	5816	2	2307	9	6299
Acquired hemolytic anemias	283	415475	4	5816	1	2307	1	6299
Autoimmune hemolytic anemias	217	415475	2	5816	1	2307	1	6299
Non-autoimmune hemolytic anemias	33	415475	2	5816	0	2307	0	6299
Hemolytic-uremic syndrome	10	415475	0	5816	0	2307	0	6299
Aplastic anemia	1148	415475	22	5816	3	2307	19	6299
Pancytopenia	0	415475	0	5816	0	2307	0	6299
Constitutional aplastic anemia	26	415475	0	5816	0	2307	0	6299
Other anemias	25023	415475	692	5816	108	2307	634	6299
Acute posthemorrhagic anemia	401	415475	6	5816	3	2307	8	6299
Anemia of chronic disease	1473	415475	30	5816	2	2307	41	6299
Anemia in chronic kidney disease	0	415475	0	5816	0	2307	0	6299
Anemia in neoplastic disease	784	415475	11	5816	0	2307	25	6299
Sideroblastic anemia	32	415475	1	5816	0	2307	0	6299
Hemoglobinuria	23	415475	1	5816	0	2307	2	6299
Coagulation defects	1558	448738	25	6822	3	2457	29	7529
Congenital coagulation defects	703	448738	8	6822	0	2457	6	7529
Von willebrand's disease	152	448738	3	6822	0	2457	4	7529
Congenital deficiency of other clotting factors (including factor VII)	447	448738	6	6822	0	2457	1	7529
Congenital factor VIII disorder	95	448738	1	6822	0	2457	3	7529
Encounter for long-term (current) use of anticoagulants	0	448738	0	6822	0	2457	0	7529
Coagulation defects complicating pregnancy or postpartum	68	243916	1	3175	0	1645	2	4366
Acquired coagulation factor deficiency	24	448738	0	6822	0	2457	0	7529
Hemorrhagic disorder due to intrinsic circulating anticoagulants	124	448738	0	6822	0	2457	2	7529
Defibrination syndrome	86	448738	3	6822	1	2457	1	7529
Other and unspecified coagulation defects	662	448738	14	6822	2	2457	19	7529
Hypercoagulable state	0	448738	0	6822	0	2457	0	7529
Primary hypercoagulable state	0	448738	0	6822	0	2457	0	7529
Abnormal coagulation profile	0	448738	0	6822	0	2457	0	7529
Purpura and other hemorrhagic conditions	4299	448738	79	6822	16	2457	85	7529
Spontaneous ecchymoses	275	448738	2	6822	1	2457	3	7529
Allergic purpura	77	448738	1	6822	1	2457	0	7529
Thrombocytopenia	3745	448738	69	6822	12	2457	77	7529
Primary thrombocytopenia	767	448738	20	6822	3	2457	19	7529
Secondary thrombocytopenia	210	448738	2	6822	0	2457	0	7529
Qualitative platelet defects	17	448738	1	6822	0	2457	0	7529
Diseases of white blood cells	7704	439197	112	6648	27	2414	144	7310
Decreased white blood cell count	6240	439197	71	6648	25	2414	117	7310
Neutropenia	6240	439197	71	6648	25	2414	117	7310
Elevated white blood cell count	0	439197	0	6648	0	2414	0	7310
Eosinophilia	180	439197	6	6648	1	2414	5	7310
Other diseases of blood and blood-forming organs	8446	439197	175	6648	39	2414	207	7310
Myelofibrosis	0	439197	0	6648	0	2414	0	7310
Personal history of diseases of blood and blood-forming organs	851	439197	20	6648	9	2414	33	7310
Lymphadenitis	5186	439197	127	6648	22	2414	130	7310
Diseases of spleen	1148	439197	13	6648	3	2414	16	7310
Polycythemia, secondary	671	437884	5	6632	5	2413	3	7281
Abnormality of red blood cells	154	439197	8	6648	2	2414	1	7310
Delirium dementia and amnestic and other cognitive disorders	11403	432919	119	6635	15	2436	171	7289
Dementias	6009	432919	71	6635	8	2436	97	7289
Alzheimer's disease	2717	432919	28	6635	3	2436	43	7289
Dementia with cerebral degenerations	332	432919	2	6635	2	2436	4	7289
Senile dementia	0	432919	0	6635	0	2436	0	7289
Vascular dementia	1410	432919	18	6635	0	2436	28	7289
Delirium due to conditions classified elsewhere	5240	432919	49	6635	4	2436	82	7289
Other persistent mental disorders due to conditions classified elsewhere	148	432919	3	6635	0	2436	5	7289
Other specified nonpsychotic and/or transient mental disorders	1417	432919	32	6635	7	2436	45	7289
Transient mental disorders due to conditions classified elsewhere	204	432919	5	6635	3	2436	8	7289
Specific nonpsychotic mental disorders due to brain damage	109	432919	0	6635	1	2436	0	7289
Alteration of consciousness	1112	432919	27	6635	3	2436	38	7289
Neurological disorders	13101	432919	192	6635	22	2436	210	7289
Aphasia/speech disturbance	3867	432919	65	6635	11	2436	73	7289
Aphasia	0	432919	0	6635	0	2436	0	7289
Symbolic dysfunction	64	432919	0	6635	0	2436	0	7289
Mild cognitive impairment	872	432919	14	6635	1	2436	16	7289
Memory loss	1624	432919	19	6635	2	2436	24	7289
Altered mental status	6555	432919	88	6635	10	2436	97	7289
Transient alteration of awareness	0	432919	0	6635	0	2436	0	7289
Hallucinations	865	432919	4	6635	1	2436	12	7289
Symptoms involving head and neck	4188	450222	98	6824	21	2455	104	7536
Swelling, mass, or lump in head and neck [Space-occupying lesion, intracranial NOS]	1551	450222	34	6824	9	2455	41	7536
Schizophrenia and other psychotic disorders	1594	370229	27	6078	11	2293	94	6721
Schizophrenia	968	370229	22	6078	8	2293	76	6721
Paranoid disorders	410	370229	4	6078	3	2293	18	6721
Psychosis	409	370229	8	6078	4	2293	17	6721
Mood disorders	2389	370229	29	6078	3	2293	47	6721
Bipolar	1792	370229	20	6078	2	2293	38	6721
Depression	616	370229	4	6078	0	2293	8	6721
Major depressive disorder	616	370229	4	6078	0	2293	8	6721
Suicidal ideation or attempt	2438	370229	21	6078	3	2293	31	6721
Suicidal ideation	0	370229	0	6078	0	2293	0	6721
Suicide or self-inflicted injury	2403	370229	21	6078	3	2293	28	6721
Anxiety disorders	21050	370229	273	6078	51	2293	279	6721
Anxiety disorder	19982	370229	260	6078	47	2293	256	6721
Generalized anxiety disorder	350	370229	3	6078	1	2293	5	6721
Agorophobia, social phobia, and panic disorder	1868	370229	23	6078	7	2293	38	6721
Phobia	1740	370229	32	6078	8	2293	61	6721
Generalized anxiety & phobic disorders	1	370229	0	6078	0	2293	0	6721
Obsessive-compulsive disorders	313	370229	2	6078	0	2293	1	6721
Dysthymic disorder	101	370229	0	6078	0	2293	0	6721
Acute reaction to stress	201	370229	4	6078	2	2293	8	6721
Posttraumatic stress disorder	433	370229	5	6078	0	2293	8	6721
Personality disorders	605	370229	7	6078	1	2293	9	6721
Schizoid personality disorder	64	370229	0	6078	0	2293	0	6721
Antisocial/borderline personality disorder	230	370229	1	6078	1	2293	4	6721
Sexual and gender identity disorders	668	370229	14	6078	2	2293	31	6721
Decreased libido	23	370229	0	6078	0	2293	1	6721
Psychogenic and somatoform disorders	866	370229	8	6078	4	2293	20	6721
Dissociative disorder	82	370229	1	6078	0	2293	0	6721
Psychogenic disorder	549	370229	6	6078	2	2293	13	6721
Gastrointestinal malfunction arising from mental factors	3	370229	0	6078	0	2293	0	6721
Somatoform disorder	239	370229	1	6078	2	2293	7	6721
Adjustment reaction	456	370229	9	6078	1	2293	4	6721
Eating disorder	178	370229	0	6078	2	2293	1	6721
Anorexia nervosa	88	370229	0	6078	0	2293	1	6721
Other mental disorder	66572	370229	569	6078	124	2293	581	6721
Mental disorders durring/after pregnancy	0	206416	0	2969	0	1551	0	3952
Tension headache	601	370229	20	6078	3	2293	16	6721
Conduct disorders	39	452726	2	6889	0	2471	2	7607
Impulse control disorder	19	452726	0	6889	0	2471	0	7607
Pervasive developmental disorders	260	452726	3	6889	1	2471	1	7607
Attention deficit hyperactivity disorder	1	452726	0	6889	0	2471	0	7607
Tics and stuttering	49	452726	1	6889	0	2471	0	7607
Autism	198	452726	2	6889	1	2471	1	7607
Develomental delays and disorders	1440	452726	29	6889	4	2471	29	7607
Learning disorder	317	452726	6	6889	0	2471	8	7607
Speech and language disorder	212	452726	1	6889	1	2471	2	7607
Mental retardation	165	452726	2	6889	0	2471	3	7607
Substance addiction and disorders	898	405449	5	6363	0	2389	50	7032
Polyneuropathy due to drugs	235	405449	3	6363	0	2389	11	7032
Alcohol-related disorders	24219	405449	189	6363	20	2389	196	7032
Alcoholism	17574	405449	147	6363	16	2389	144	7032
Alcoholic liver damage	1666	405449	16	6363	3	2389	12	7032
Tobacco use disorder	30289	405449	420	6363	74	2389	469	7032
Meningitis	638	452591	11	6890	4	2469	16	7598
Encephalitis	672	452591	9	6890	1	2469	10	7598
Acute (transverse) myelitis	116	452591	1	6890	0	2469	3	7598
Encephalitis, non-infectious	84	452591	0	6890	0	2469	0	7598
Other CNS infection and poliomyelitis	554	452591	14	6890	2	2469	15	7598
Jakob-Creutzfeldt disease	43	452591	0	6890	0	2469	0	7598
Phlebitis and thrombophlebitis of intracranial venous sinuses	90	452591	0	6890	0	2469	2	7598
Sleep disorders	10091	444350	202	6720	36	2440	220	7419
Hypersomnia	2	444350	1	6720	1	2440	0	7419
Sleep apnea	8696	444350	179	6720	33	2440	199	7419
Central/nonobstroctive sleep apnea	0	444350	0	6720	0	2440	0	7419
Obstructive sleep apnea	0	444350	0	6720	0	2440	0	7419
Insomnia	553	444350	9	6720	2	2440	9	7419
Organic or persistent insomnia	495	444350	9	6720	2	2440	9	7419
Parasomnia	44	444350	0	6720	0	2440	1	7419
Circadian rhythm sleep disorder	55	444350	0	6720	0	2440	2	7419
Sleep related movement disorders	0	444350	0	6720	0	2440	0	7419
Restless legs syndrome	0	444350	0	6720	0	2440	0	7419
Sleep related leg cramps	0	444350	0	6720	0	2440	0	7419
Other cerebral degenerations	3365	426821	33	6519	10	2404	48	7203
Hydrocephalus	1105	426821	15	6519	7	2404	18	7203
Cerebral degeneration, unspecified	1534	426821	16	6519	3	2404	20	7203
Parkinson's disease	3220	426821	40	6519	5	2404	22	7203
Extrapyramidal disease and abnormal movement disorders	2851	426821	22	6519	6	2404	22	7203
Essential tremor	896	426821	5	6519	0	2404	4	7203
Myoclonus	213	426821	1	6519	1	2404	3	7203
Tics and choreas	69	426821	1	6519	0	2404	0	7203
Torsion dystonia	516	426821	4	6519	2	2404	5	7203
Other degenerative diseases of the basal ganglia	243	426821	3	6519	2	2404	2	7203
Degenerative disease of the spinal cord	3739	426821	47	6519	9	2404	89	7203
Spinocerebellar disease	265	426821	4	6519	1	2404	5	7203
Anterior horn cell disease	590	426821	2	6519	0	2404	4	7203
Multiple sclerosis	1926	426821	9	6519	0	2404	15	7203
Disorders of the autonomic nervous system	511	426821	2	6519	0	2404	8	7203
Peripheral autonomic neuropathy	138	426821	1	6519	0	2404	1	7203
Pain	1453	452977	37	6885	4	2472	56	7583
Acute pain	665	452977	18	6885	3	2472	34	7583
Chronic pain	814	452977	22	6885	1	2472	23	7583
Other headache syndromes	13059	436306	337	6527	66	2394	362	7195
Migraine	6325	436306	84	6527	20	2394	113	7195
Migrain with aura	495	436306	6	6527	4	2394	12	7195
Other demyelinating diseases of central nervous system	353	426821	2	6519	0	2404	7	7203
Hemiplegia	3624	426821	89	6519	13	2404	103	7203
Infantile cerebral palsy	226	426821	1	6519	0	2404	3	7203
Other paralytic syndromes	1306	426821	20	6519	4	2404	25	7203
Epilepsy, recurrent seizures, convulsions	8827	426821	133	6519	21	2404	113	7203
Epilepsy	1698	426821	21	6519	4	2404	25	7203
Generalized convulsive epilepsy	788	426821	7	6519	2	2404	14	7203
Partial epilepsy	523	426821	5	6519	1	2404	8	7203
Convulsions	4385	426821	75	6519	10	2404	57	7203
Abnormal findings on study of brain and/or nervous system	410	426821	8	6519	0	2404	7	7203
Nonspecific abnormal findings on radiological and other examination of skull and head	318	426821	8	6519	0	2404	6	7203
Nonspecific abnormal results of function study of brain and central nervous system	42	426821	0	6519	0	2404	1	7203
Nonspecific abnormal findings in cerebrospinal fluid	44	426821	0	6519	0	2404	0	7203
Cataplexy and narcolepsy	83	426821	1	6519	0	2404	3	7203
Other conditions of brain	3297	426821	64	6519	21	2404	62	7203
Cerebral edema and compression of brain	716	426821	12	6519	9	2404	19	7203
Cerebral cysts	279	426821	7	6519	1	2404	2	7203
Coma	736	426821	15	6519	2	2404	11	7203
Encephalopathy, not elsewhere classified	345	426821	4	6519	0	2404	9	7203
Other conditions of brain, NOS	1094	426821	16	6519	8	2404	20	7203
Other and unspecified disorders of the nervous system	876	426821	13	6519	3	2404	17	7203
Abnormal movement	10586	443841	143	6779	20	2456	182	7457
Abnormal involuntary movements	2213	443841	34	6779	3	2456	31	7457
Abnormality of gait	8094	443841	106	6779	16	2456	146	7457
Lack of coordination	802	443841	4	6779	1	2456	12	7457
Abnormal reflex	32	443841	0	6779	0	2456	0	7457
Disturbances of sensation of smell and taste	125	443841	6	6779	0	2456	5	7457
Other peripheral nerve disorders	18483	431469	251	6591	66	2393	285	7284
Disorders of other cranial nerves	2613	431469	44	6591	11	2393	36	7284
Trigeminal nerve disorders [CN5]	937	431469	10	6591	2	2393	9	7284
Facial nerve disorders [CN7]	1600	431469	33	6591	8	2393	26	7284
Nerve root and plexus disorders	2496	431469	39	6591	7	2393	48	7284
Nerve plexus lesions	190	431469	1	6591	0	2393	1	7284
Nerve root lesions	103	431469	6	6591	1	2393	2	7284
Complex regional/central pain syndrome	50	431469	1	6591	0	2393	2	7284
Chronic pain syndrome	0	431469	0	6591	0	2393	0	7284
Hereditary and idiopathic peripheral neuropathy	313	449545	3	6852	0	2461	3	7545
Inflammatory and toxic neuropathy	3627	449545	50	6852	11	2461	65	7545
Myoneural disorders	387	449545	3	6852	3	2461	8	7545
Myasthenia gravis	335	449545	3	6852	3	2461	6	7545
Muscular dystrophies and other myopathies	832	449545	17	6852	1	2461	23	7545
Muscular dystrophies	217	449545	3	6852	1	2461	3	7545
Myopathy	648	449545	14	6852	0	2461	20	7545
Disorders of the globe	629	427843	12	6396	7	2355	14	7042
Progressive myopia	441	427843	10	6396	5	2355	4	7042
Hypotony of eye	67	427843	0	6396	0	2355	4	7042
Retinal detachments and defects	5211	427843	67	6396	19	2355	59	7042
Retinal detachment with retinal defect	2455	427843	29	6396	7	2355	23	7042
Retinoschisis and retinal cysts	168	427843	3	6396	0	2355	1	7042
Other retinal disorders	10589	425873	228	6252	57	2344	171	6956
Retinopathy of prematurity	4	425873	0	6252	0	2344	1	6956
Degeneration of macula and posterior pole of retina	7414	425873	135	6252	41	2344	103	6956
Macular degeneration, dry	0	425873	0	6252	0	2344	0	6956
Macular degeneration, wet	0	425873	0	6252	0	2344	0	6956
Cystoid macular degeneration of retina	0	425873	0	6252	0	2344	0	6956
Macular puckering of retina	0	425873	0	6252	0	2344	0	6956
Drusen (degenerative) of retina	0	425873	0	6252	0	2344	0	6956
Macular degeneration (senile) of retina NOS	7411	425873	135	6252	41	2344	103	6956
Other nondiabetic retinopathy	360	425873	11	6252	3	2344	4	6956
Separation of retinal layers	248	425873	5	6252	1	2344	1	6956
Retinal vascular changes and abnomalities	1936	425873	54	6252	5	2344	39	6956
Toxic maculopathy of retina	0	425873	0	6252	0	2344	0	6956
Peripheral retinal degenerations	327	425873	8	6252	1	2344	2	6956
Hereditary retinal dystrophies	208	425873	7	6252	1	2344	4	6956
Retinal hemorrhage/ischemia	200	425873	2	6252	0	2344	0	6956
Retinal edema	0	425873	0	6252	0	2344	0	6956
Chorioretinal inflammations, scars, and other disorders of choroid	501	427843	15	6396	4	2355	16	7042
Chorioretinal scars	228	427843	9	6396	3	2355	12	7042
Choroidal degenerations	78	427843	0	6396	0	2355	0	7042
Corneal opacity and other disorders of cornea	2961	427843	71	6396	11	2355	70	7042
Corneal opacity	270	427843	11	6396	4	2355	12	7042
Corneal edema	217	427843	6	6396	0	2355	9	7042
Corneal degenerations	1487	427843	44	6396	3	2355	33	7042
Keratoconus	145	427843	8	6396	0	2355	7	7042
Corneal dystrophy	664	427843	2	6396	2	2355	5	7042
Fuchs' dystrophy	0	427843	0	6396	0	2355	0	7042
Cornea replaced by transplant	244	427843	3	6396	1	2355	4	7042
Glaucoma	11331	427843	249	6396	39	2355	379	7042
Open-angle glaucoma	2916	427843	75	6396	14	2355	150	7042
Primary open angle glaucoma	2910	427843	75	6396	14	2355	150	7042
Primary angle-closure glaucoma	1543	427843	25	6396	4	2355	18	7042
Pseudoexfoliation glaucoma	0	427843	0	6396	0	2355	0	7042
Cataract	50352	404100	1356	5567	322	2154	1077	6565
Nonsenile Cataract	86	404100	8	5567	2	2154	8	6565
Senile cataract	25782	404100	643	5567	146	2154	438	6565
Traumatic cataract	143	404100	0	5567	0	2154	9	6565
Disorders of refraction and accommodation; blindness and low vision	8946	445485	138	6784	60	2416	129	7510
Myopia	3322	445485	48	6784	42	2416	32	7510
Astigmatism	3387	445485	46	6784	12	2416	35	7510
Presbyopia	104	445485	0	6784	3	2416	2	7510
Hypermetropia	692	445485	10	6784	2	2416	9	7510
Blindness and low vision	1505	445485	33	6784	3	2416	48	7510
Visual disturbances	7681	446754	128	6794	32	2444	133	7506
Amblyopia	1497	446754	17	6794	3	2444	9	7506
Diplopia and disorders of binocular vision	1527	446754	23	6794	7	2444	18	7506
Anisometropia	535	446754	8	6794	4	2444	9	7506
Visual field defects	901	446754	14	6794	2	2444	16	7506
Color vision deficiencies	31	446754	1	6794	0	2444	0	7506
Disorders of accommodation	4	446754	0	6794	0	2444	0	7506
Subjective visual disturbances	1431	446754	23	6794	5	2444	24	7506
Psychophysical visual disturbances	0	446754	0	6794	0	2444	0	7506
Infection of the eye	1236	438345	23	6627	8	2385	25	7280
Eye infection, viral	292	438345	2	6627	5	2385	4	7280
Conjunctivitis, infectious	556	438345	10	6627	1	2385	12	7280
Keratitis	563	438345	10	6627	4	2385	16	7280
Corneal ulcer	265	438345	5	6627	2	2385	5	7280
Superficial keratitis	1	438345	0	6627	0	2385	0	7280
Keratoconjunctivitis	58	438345	1	6627	0	2385	1	7280
Keratoconjunctivitis sicca	0	438345	0	6627	0	2385	0	7280
Inflammation of the eye	4857	438345	118	6627	17	2385	135	7280
Uveitis, noninfectious or NOS	971	438345	26	6627	8	2385	62	7280
Conjunctivitis, noninfectious	51	438345	1	6627	0	2385	1	7280
Allergic conjunctivitis	0	438345	0	6627	0	2385	0	7280
Inflammation of eyelids	3713	438345	83	6627	9	2385	69	7280
Noninfectious dermatoses of eyelid	60	438345	0	6627	0	2385	0	7280
Chronic inflammatory disorders of orbit	22	438345	1	6627	0	2385	1	7280
Disorders of conjunctiva	1425	438345	54	6627	24	2385	116	7280
Other disorders of eyelids	9441	438345	128	6627	45	2385	112	7280
Ectropion or entropion	2210	438345	16	6627	5	2385	15	7280
Lagophthalmos	78	438345	3	6627	1	2385	3	7280
Ptosis of eyelid	3217	438345	47	6627	22	2385	53	7280
Dermatochalasis	0	438345	0	6627	0	2385	0	7280
Disorders of lacrimal system	4200	436510	112	6557	32	2384	97	7332
Dry eyes	0	436510	0	6557	0	2384	0	7332
Epiphora	1486	436510	28	6557	12	2384	30	7332
Disorders of the orbit	123	436510	1	6557	1	2384	9	7332
Disorders of optic nerve and visual pathways	927	436510	13	6557	3	2384	20	7332
Optic atrophy	139	436510	1	6557	0	2384	1	7332
Optic neuritis/neuropathy	372	436510	6	6557	1	2384	14	7332
Strabismus and other disorders of binocular eye movements	2566	436510	37	6557	8	2384	35	7332
Strabismus (not specified as paralytic)	1448	436510	16	6557	3	2384	13	7332
Nystagmus and other irregular eye movements	519	436510	9	6557	2	2384	9	7332
Paralytic strabismus	580	436510	13	6557	3	2384	14	7332
Other disorders of eye	11174	436510	224	6557	52	2384	177	7332
Scleritis and episcleritis	73	436510	3	6557	0	2384	5	7332
Disorders of vitreous body	3251	436510	68	6557	14	2384	53	7332
Aphakia and other disorders of lens	6503	436510	116	6557	30	2384	88	7332
Anomalies of pupillary function	285	436510	5	6557	1	2384	0	7332
Disorders of iris and ciliary body	932	436510	29	6557	4	2384	23	7332
Pigmentary iris degeneration	0	436510	0	6557	0	2384	0	7332
Pain, swelling or discharge of eye	324	436510	8	6557	0	2384	9	7332
Disorders of external ear	2372	452039	33	6889	6	2470	29	7610
Otitis externa	926	452039	17	6889	3	2470	14	7610
Impacted cerumen	587	452039	7	6889	2	2470	8	7610
Otitis media and Eustachian tube disorders	3126	448797	63	6803	20	2441	33	7581
Otitis media	2497	448797	50	6803	15	2441	30	7581
Suppurative and unspecified otitis media	1212	448797	23	6803	7	2441	16	7581
Eustachian tube disorders	316	448797	5	6803	0	2441	2	7581
Mastoiditis & related conditions	244	448797	4	6803	1	2441	2	7581
Otorrhea	378	448797	8	6803	5	2441	2	7581
Otalgia	506	448797	8	6803	2	2441	11	7581
Otosclerosis	433	448797	12	6803	1	2441	2	7581
Other disorders of tympanic membrane	1785	448797	47	6803	20	2441	15	7581
Myringitis	23	448797	1	6803	0	2441	0	7581
Perforation of tympanic membrane	1385	448797	42	6803	20	2441	12	7581
Other disorders of middle ear and mastoid	1206	448797	25	6803	4	2441	9	7581
Cholesteatoma	803	448797	15	6803	2	2441	8	7581
Tympanosclerosis and middle ear disease related to otitis media	333	448797	8	6803	0	2441	1	7581
Vertiginous syndromes and other disorders of vestibular system	13229	441164	267	6654	69	2407	263	7376
Meniere's disease	1153	441164	8	6654	2	2407	4	7376
Peripheral or central vertigo	1367	441164	25	6654	15	2407	30	7376
Central origin vertigo	27	441164	0	6654	0	2407	1	7376
Labyrinthitis	1304	441164	20	6654	11	2407	25	7376
Dizziness and giddiness (Light-headedness and vertigo)	10148	441164	227	6654	45	2407	215	7376
Other disorders of ear	159	441534	1	6723	1	2435	6	7541
Hearing loss	12791	441534	199	6723	40	2435	92	7541
Sensorineural hearing loss	1546	441534	42	6723	3	2435	20	7541
Conductive hearing loss	723	441534	13	6723	2	2435	1	7541
Degenerative and vascular disorders of ear	409	441534	10	6723	2	2435	2	7541
Tinnitus	1415	441534	28	6723	6	2435	20	7541
Disorders of acoustic nerve	54	441534	1	6723	0	2435	1	7541
Rheumatic disease of the heart valves	14079	436877	234	6640	47	2421	196	7389
Mitral valve stenosis and aortic valve stenosis	0	436877	0	6640	0	2421	0	7389
Mitral valve disease	8174	436877	122	6640	30	2421	120	7389
Aortic valve disease	3477	436877	64	6640	11	2421	44	7389
Acute rheumatic heart disease	81	436877	4	6640	0	2421	2	7389
Disease of tricuspid valve	4204	436877	65	6640	16	2421	81	7389
Heart valve disorders	11084	436877	180	6640	36	2421	153	7389
Nonrheumatic mitral valve disorders	7953	436877	117	6640	28	2421	116	7389
Nonrheumatic aortic valve disorders	862	436877	18	6640	1	2421	14	7389
Nonrheumatic tricuspid valve disorders	432	436877	9	6640	3	2421	13	7389
Nonrheumatic pulmonary valve disorders	558	436877	9	6640	2	2421	14	7389
Heart valve replaced	3216	436877	51	6640	9	2421	21	7389
Abnormal heart sounds	2687	436877	31	6640	10	2421	48	7389
Hypertension	132401	321114	2737	4169	549	1922	2928	4700
Essential hypertension	132089	321114	2732	4169	547	1922	2921	4700
Hypertensive heart and/or renal disease	2647	321114	101	4169	9	1922	103	4700
Hypertensive heart disease	763	321114	13	4169	2	1922	34	4700
Hypertensive chronic kidney disease	1843	321114	87	4169	7	1922	70	4700
Other hypertensive complications	235	321114	7	4169	0	1922	9	4700
Elevated blood pressure reading without diagnosis of hypertension	2818	321114	53	4169	8	1922	55	4700
Ischemic Heart Disease	53505	398994	1343	5566	128	2345	594	7016
Unstable angina (intermediate coronary syndrome)	7079	398994	278	5566	20	2345	93	7016
Myocardial infarction	22610	398994	607	5566	44	2345	200	7016
Angina pectoris	25872	398994	727	5566	57	2345	276	7016
Coronary atherosclerosis	34994	398994	1008	5566	86	2345	281	7016
Aneurysm and dissection of heart	1429	398994	23	5566	8	2345	10	7016
Other chronic ischemic heart disease, unspecified	28422	398994	812	5566	54	2345	298	7016
Other acute and subacute forms of ischemic heart disease	3244	398994	104	5566	6	2345	34	7016
Other forms of chronic heart disease	7080	398994	115	5566	8	2345	74	7016
ASCVD	1	398994	0	5566	0	2345	0	7016
Pulmonary heart disease	9378	437644	78	6713	20	2431	154	7287
Acute pulmonary heart disease	242	437644	0	6713	1	2431	6	7287
Pulmonary embolism and infarction, acute	242	437644	0	6713	1	2431	6	7287
Chronic pulmonary heart disease	1100	437644	18	6713	6	2431	23	7287
Primary pulmonary hypertension	678	437644	13	6713	3	2431	20	7287
Cardiomegaly	8255	437644	144	6713	26	2431	216	7287
Nonspecific chest pain	47678	406790	1298	5626	181	2295	1096	6544
Precordial pain	7483	406790	204	5626	29	2295	170	6544
Carditis	4888	447006	78	6811	14	2456	113	7463
Myocarditis	273	447006	4	6811	0	2456	10	7463
Pericarditis	3060	447006	55	6811	9	2456	85	7463
Acute pericarditis	342	447006	7	6811	0	2456	7	7463
Chronic pericarditis	336	447006	7	6811	1	2456	8	7463
Endocarditis	1729	447006	22	6811	6	2456	22	7463
Cardiomyopathy	2821	447006	36	6811	6	2456	80	7463
Primary/intrinsic cardiomyopathies	2746	447006	36	6811	5	2456	77	7463
Hypertrophic obstructive cardiomyopathy	275	447006	4	6811	0	2456	13	7463
Other hypertrophic cardiomyopathy	401	447006	11	6811	1	2456	23	7463
Secondary/extrinsic cardiomyopathies	12	447006	0	6811	0	2456	1	7463
Other cardiomyopathy	103	447006	2	6811	0	2456	1	7463
Cardiac conduction disorders	18087	402874	294	6186	39	2335	221	6986
Atrioventricular [AV] block	6387	402874	100	6186	13	2335	94	6986
First degree AV block	3475	402874	47	6186	8	2335	57	6986
Mobitz II AV block	0	402874	0	6186	0	2335	0	6986
Second degree AV block	1281	402874	23	6186	2	2335	22	6986
Atrioventricular block, complete	1661	402874	32	6186	4	2335	22	6986
Other heart block	287	402874	5	6186	0	2335	0	6986
Bundle branch block	9498	402874	174	6186	18	2335	109	6986
Right bundle branch block	4619	402874	88	6186	17	2335	55	6986
Left bundle branch block	4870	402874	85	6186	1	2335	48	6986
Anomalous atrioventricular excitation	310	402874	2	6186	0	2335	8	6986
Abnormal electrocardiogram [ECG] [EKG]	0	402874	0	6186	0	2335	0	6986
Other cardiac conduction disorders	136	402874	2	6186	2	2335	1	6986
Cardiac pacemaker/device in situ	6328	402874	109	6186	11	2335	62	6986
Cardiac pacemaker in situ	5942	402874	105	6186	10	2335	58	6986
Cardiac defibrillator in situ	0	402874	0	6186	0	2335	0	6986
Cardiac dysrhythmias	42442	402874	581	6186	121	2335	532	6986
Paroxysmal tachycardia, unspecified	6155	402874	100	6186	16	2335	68	6986
Paroxysmal supraventricular tachycardia	4385	402874	63	6186	11	2335	51	6986
Paroxysmal ventricular tachycardia	1974	402874	44	6186	6	2335	19	6986
Atrial fibrillation and flutter	20391	402874	155	6186	35	2335	136	6986
Atrial fibrillation	0	402874	0	6186	0	2335	0	6986
Atrial flutter	0	402874	0	6186	0	2335	0	6986
Other specified cardiac dysrhythmias	7830	402874	134	6186	25	2335	101	6986
Cardiac arrest and ventricular fibrillation	2923	402874	81	6186	7	2335	40	6986
Ventricular fibrillation and flutter	774	402874	17	6186	1	2335	9	6986
Cardiac arrest	2553	402874	75	6186	6	2335	36	6986
Arrhythmia (cardiac) NOS	2194	402874	21	6186	6	2335	27	6986
Premature beats	2154	402874	25	6186	9	2335	21	6986
Supraventricular premature beats	335	402874	4	6186	0	2335	4	6986
Tachycardia NOS	5420	402874	107	6186	14	2335	105	6986
Sinoatrial node dysfunction (Bradycardia)	1138	402874	7	6186	4	2335	5	6986
Palpitations	7024	402874	127	6186	36	2335	170	6986
Congestive heart failure; nonhypertensive	14901	438110	315	6565	25	2446	209	7382
Congestive heart failure (CHF) NOS	6390	438110	147	6565	10	2446	102	7382
Heart failure NOS	11926	438110	253	6565	20	2446	173	7382
Heart failure with reduced EF [Systolic or combined heart failure]	0	438110	0	6565	0	2446	0	7382
Heart failure with preserved EF [Diastolic heart failure]	0	438110	0	6565	0	2446	0	7382
Ill-defined descriptions and complications of heart disease	1746	438110	51	6565	7	2446	56	7382
Heart transplant/surgery	91	438110	6	6565	0	2446	1	7382
Abnormal function study of cardiovascular system	1183	438110	44	6565	5	2446	45	7382
Symptoms involving cardiovascular system	476	438110	2	6565	2	2446	10	7382
Cardiac complications, not elsewhere classified	12	438110	0	6565	0	2446	0	7382
Intracranial hemorrhage	3927	432264	66	6586	20	2413	74	7259
Subarachnoid hemorrhage	1405	432264	22	6586	5	2413	23	7259
Intracerebral hemorrhage	1850	432264	35	6586	12	2413	33	7259
Subdural hemorrhage	671	432264	11	6586	3	2413	19	7259
Cerebrovascular disease	19845	432264	304	6586	54	2413	343	7259
Occlusion and stenosis of precerebral arteries	3131	432264	50	6586	5	2413	42	7259
Occlusion of cerebral arteries, with cerebral infarction	295	432264	4	6586	1	2413	2	7259
Cerebral atherosclerosis	715	432264	12	6586	1	2413	10	7259
Occlusion of cerebral arteries	9321	432264	143	6586	22	2413	168	7259
Cerebral artery occlusion, with cerebral infarction	4944	432264	84	6586	13	2413	102	7259
Cerebral ischemia	7607	432264	124	6586	22	2413	179	7259
Transient cerebral ischemia	4002	432264	60	6586	4	2413	58	7259
Moyamoya disease	2	432264	1	6586	0	2413	0	7259
Cerebral aneurysm	755	432264	14	6586	5	2413	10	7259
Acute, but ill-defined cerebrovascular disease	0	432264	0	6586	0	2413	0	7259
Late effects of cerebrovascular disease	2934	432264	60	6586	8	2413	79	7259
Atherosclerosis	3296	435959	56	6670	7	2434	35	7405
Atherosclerosis of renal artery	213	435959	12	6670	2	2434	6	7405
Atherosclerosis of the extremities	1719	435959	16	6670	0	2434	16	7405
Atherosclerosis of native arteries of the extremities with ulceration or gangrene	0	435959	0	6670	0	2434	0	7405
Atherosclerosis of native arteries of the extremities with intermittent claudication	0	435959	0	6670	0	2434	0	7405
Atherosclerosis of aorta	1021	435959	21	6670	3	2434	12	7405
Vascular insufficiency of intestine	1594	435959	13	6670	4	2434	15	7405
Acute vascular insufficiency of intestine	701	435959	5	6670	3	2434	11	7405
Chronic vascular insufficiency of intestine	151	435959	2	6670	0	2434	1	7405
Other aneurysm	4674	435959	35	6670	9	2434	46	7405
Aortic aneurysm	3781	435959	19	6670	5	2434	34	7405
Abdominal aortic aneurysm	2349	435959	6	6670	1	2434	15	7405
Aneurysm of iliac artery	268	435959	2	6670	0	2434	2	7405
Aneurysm of artery of lower extremity	349	435959	6	6670	1	2434	5	7405
Arterial dissection	71	435959	0	6670	0	2434	0	7405
Aneurysm of other specified artery	488	435959	7	6670	3	2434	4	7405
Peripheral vascular disease	8644	435959	126	6670	20	2434	112	7405
Raynaud's syndrome	2722	435959	35	6670	10	2434	43	7405
Peripheral angiopathy in diseases classified elsewhere	892	435959	18	6670	2	2434	19	7405
Other specified peripheral vascular diseases	87	435959	4	6670	0	2434	0	7405
Peripheral vascular disease, unspecified	5594	435959	79	6670	8	2434	58	7405
Arterial embolism and thrombosis	1730	435959	21	6670	1	2434	22	7405
Arterial embolism and thrombosis of lower extremity artery	1016	435959	11	6670	1	2434	15	7405
Embolism and thrombosis of abdominal aorta	70	435959	2	6670	0	2434	1	7405
Atheroembolism	0	435959	0	6670	0	2434	0	7405
Polyarteritis nodosa and allied conditions	1776	435959	41	6670	6	2434	19	7405
Thromboangiitis obliterans	19	435959	1	6670	0	2434	0	7405
Acute febrile mucocutaneous lymph node syndrome (Kawasaki disease)	3	435959	0	6670	0	2434	0	7405
Hypersensitivity angiitis	81	435959	1	6670	1	2434	0	7405
Wegener's granulomatosis	277	435959	4	6670	0	2434	2	7405
Giant cell arteritis	964	435959	19	6670	3	2434	10	7405
Polyarteritis nodosa	73	435959	1	6670	0	2434	2	7405
Takayasu's disease	15	435959	0	6670	0	2434	0	7405
Thrombotic microangiopathy	36	435959	0	6670	0	2434	1	7405
Arteritis NOS	567	435959	20	6670	2	2434	5	7405
Other disorders of arteries and arterioles	2560	435959	28	6670	5	2434	38	7405
Stricture of artery	1603	435959	13	6670	1	2434	20	7405
Aortic ectasia	0	435959	0	6670	0	2434	0	7405
Disease of capillaries	241	435959	2	6670	1	2434	2	7405
Noninfectious disorders of lymphatic channels	2101	452329	16	6906	5	2471	30	7609
Phlebitis and thrombophlebitis	7376	401339	66	6165	9	2208	119	6901
Phlebitis and thrombophlebitis of lower extremities	6770	401339	56	6165	7	2208	107	6901
Other venous embolism and thrombosis	1294	401339	14	6165	6	2208	17	6901
Iatrogenic pulmonary embolism and infarction	0	401339	0	6165	0	2208	0	6901
Deep vein thrombosis [DVT]	0	401339	0	6165	0	2208	0	6901
Postphlebitic syndrome	29	401339	0	6165	0	2208	1	6901
Chronic venous hypertension	0	401339	0	6165	0	2208	0	6901
Varicose veins	17039	401339	194	6165	45	2208	123	6901
Varicose veins of lower extremity	16239	401339	190	6165	43	2208	110	6901
Varicose veins of lower extremity, symptomtic	1605	401339	30	6165	6	2208	20	6901
Hemorrhoids	29013	401339	507	6165	211	2208	487	6901
Chronic venous insufficiency [CVI]	643	401339	17	6165	2	2208	7	6901
Encounter for long-term (current) use of anticoagulants, antithrombotics, aspirin	111	401339	1	6165	0	2208	0	6901
Encounter for long-term (current) use of antiplatelets/antithrombotics	0	401339	0	6165	0	2208	0	6901
Encounter for long-term (current) use of aspirin	0	401339	0	6165	0	2208	0	6901
Hypotension	17221	406852	297	6211	51	2350	208	6934
Orthostatic hypotension	4907	406852	82	6211	9	2350	71	6934
Iatrogenic hypotension	580	406852	10	6211	2	2350	6	6934
Hypotension NOS	10559	406852	184	6211	32	2350	129	6934
Other disorders of circulatory system	35394	406852	491	6211	83	2350	566	6934
Hemorrhage NOS	259	406852	6	6211	0	2350	3	6934
Blood vessel replaced	17	406852	1	6211	0	2350	0	6934
Circulatory disease NEC	35020	406852	485	6211	82	2350	560	6934
Acute sinusitis	306	450233	5	6842	3	2448	6	7541
Acute upper respiratory infections of multiple or unspecified sites	3915	450233	75	6842	25	2448	94	7541
Acute pharyngitis	1497	450233	31	6842	11	2448	31	7541
Acute laryngitis and tracheitis	268	450233	2	6842	0	2448	4	7541
Septal Deviations/Turbinate Hypertrophy	5999	424850	116	6431	20	2330	40	7166
Nasal polyps	4404	424850	48	6431	6	2330	18	7166
Chronic pharyngitis and nasopharyngitis	1615	424850	21	6431	6	2330	31	7166
Diseases of the larynx and vocal cords	4200	424850	64	6431	14	2330	72	7166
Chronic laryngitis	133	424850	2	6431	2	2330	1	7166
Paralysis/spasm of vocal cords or larynx	569	424850	9	6431	4	2330	16	7166
Voice disturbance	1673	424850	26	6431	2	2330	25	7166
Acute and chronic tonsillitis	2709	424850	67	6431	14	2330	82	7166
Acute tonsillitis	785	424850	24	6431	3	2330	40	7166
Chronic tonsillitis and adenoiditis	1541	424850	40	6431	10	2330	35	7166
Chronic sinusitis	4117	424850	65	6431	14	2330	47	7166
Postnasal drip	0	424850	0	6431	0	2330	0	7166
Allergic rhinitis	3784	424850	89	6431	56	2330	112	7166
Epistaxis or throat hemorrhage	4410	424850	42	6431	11	2330	49	7166
Throat pain	568	424850	19	6431	0	2330	11	7166
Other upper respiratory disease	6236	424850	107	6431	33	2330	94	7166
Pneumonia	27602	425790	477	6420	92	2378	460	7161
Bacterial pneumonia	17249	425790	269	6420	45	2378	246	7161
Pneumococcal pneumonia	15586	425790	225	6420	37	2378	210	7161
Pseudomonal pneumonia	228	425790	5	6420	0	2378	2	7161
MRSA pneumonia	0	425790	0	6420	0	2378	0	7161
Viral pneumonia	1969	425790	81	6420	22	2378	117	7161
Pneumonia due to fungus (mycoses)	282	425790	7	6420	1	2378	7	7161
Bronchopneumonia and lung abscess	1976	425790	23	6420	5	2378	23	7161
Influenza	1675	425790	40	6420	11	2378	28	7161
Acute bronchitis and bronchiolitis	458	425790	7	6420	0	2378	3	7161
Asthma	41319	396842	848	5951	168	2289	777	6749
Chronic obstructive asthma	0	396842	0	5951	0	2289	0	6749
Chronic obstructive asthma with exacerbation	0	396842	0	5951	0	2289	0	6749
Asthma with exacerbation	359	396842	10	5951	1	2289	16	6749
Chronic airway obstruction	23906	396842	243	5951	33	2289	190	6749
Emphysema	4415	396842	28	5951	7	2289	27	6749
Chronic bronchitis	7599	396842	54	5951	3	2289	37	6749
Obstructive chronic bronchitis	7092	396842	47	5951	3	2289	32	6749
Bronchiectasis	4995	396842	59	5951	17	2289	56	6749
Bronchitis	1159	396842	8	5951	0	2289	12	6749
Acute bronchospasm	0	396842	0	5951	0	2289	0	6749
Cystic fibrosis	40	454389	0	6922	0	2476	0	7639
Lung disease due to external agents	1026	423785	9	6447	0	2399	6	7193
Extrinsic allergic alveolitis	175	423785	6	6447	0	2399	2	7193
Pneumoconiosis	623	423785	2	6447	0	2399	0	7193
Pneumonitis due to inhalation of food or vomitus	2770	423785	34	6447	3	2399	34	7193
Postinflammatory pulmonary fibrosis	2715	423785	45	6447	6	2399	33	7193
Pulmonary congestion and hypostasis	1059	423785	43	6447	6	2399	18	7193
Other alveolar and parietoalveolar pneumonopathy	1064	423785	29	6447	5	2399	21	7193
Idiopathic fibrosing alveolitis	0	423785	0	6447	0	2399	0	7193
Other pulmonary inflamation or edema	189	423785	3	6447	0	2399	3	7193
Empyema and pneumothorax	2399	423785	29	6447	6	2399	36	7193
Pleurisy; pleural effusion	16126	423785	219	6447	45	2399	211	7193
Pulmonary collapse; interstitial and compensatory emphysema	7161	423785	85	6447	20	2399	101	7193
Respiratory failure, insufficiency, arrest	8406	423785	179	6447	22	2399	167	7193
Respiratory failure	6935	423785	154	6447	17	2399	139	7193
Respiratory insufficiency	6221	423785	125	6447	14	2399	106	7193
Pulmonary insufficiency or respiratory failure following trauma and surgery	18	423785	0	6447	0	2399	0	7193
Respiratory arrest	305	423785	8	6447	1	2399	5	7193
Dependence on respirator [Ventilator] or supplemental oxygen	1396	423785	23	6447	6	2399	33	7193
Other diseases of lung	3041	451390	47	6875	10	2466	44	7595
Lung transplant	69	451390	2	6875	0	2466	0	7595
Other symptoms of respiratory system	19443	434995	455	6467	60	2416	387	7253
Wheezing	549	434995	14	6467	0	2416	11	7253
Painful respiration	404	434995	11	6467	0	2416	9	7253
Abnormal chest sounds	0	434995	0	6467	0	2416	0	7253
Shortness of breath	13052	434995	326	6467	37	2416	263	7253
Cough	6492	434995	139	6467	25	2416	139	7253
Other dyspnea	1680	434995	37	6467	1	2416	22	7253
Respiratory abnormalities	1118	453311	23	6899	2	2474	26	7613
Hypoventilation	278	453311	8	6899	1	2474	8	7613
Apnea	9	453311	0	6899	0	2474	0	7613
Orthopnea	0	453311	0	6899	0	2474	0	7613
Hyperventilation	368	453311	5	6899	0	2474	7	7613
Disorders of diaphragm	369	453311	10	6899	1	2474	11	7613
Abnormal findings examination of lungs	5840	448591	99	6823	25	2451	70	7569
Abnormal results of function study of pulmonary system	78	448591	3	6823	1	2451	1	7569
Solitary pulmonary nodule	0	448591	0	6823	0	2451	0	7569
Abnormal sputum	3659	450773	79	6843	16	2460	68	7571
Hemoptysis	3480	450773	79	6843	16	2460	66	7571
Other diseases of respiratory system, not elsewhere classified	20657	433788	374	6549	45	2431	295	7344
Tracheostomy complications	0	433788	0	6549	0	2431	0	7344
Respiratory complications	556	433788	13	6549	2	2431	10	7344
Other diseases of respiratory system, NEC	19670	433788	349	6549	43	2431	273	7344
Symptoms involving respiratory system and other chest symptoms	508	433788	11	6549	0	2431	17	7344
Disorders of tooth development	3089	438435	44	6646	12	2413	41	7111
Hereditary disturbances in tooth structure	68	438435	1	6646	1	2413	1	7111
Disturbances in tooth eruption	2977	438435	42	6646	11	2413	40	7111
Diseases of hard tissues of teeth	5191	438435	101	6646	10	2413	313	7111
Dental caries	5115	438435	99	6646	9	2413	311	7111
Dental abrasion, erosion and attrition	16	438435	0	6646	0	2413	0	7111
Tooth complications likely association with other diseases	45	438435	2	6646	1	2413	1	7111
Diseases of pulp and periapical tissues	2700	438435	34	6646	8	2413	73	7111
Pulpitis and necrosis of tooth pulp	84	438435	2	6646	0	2413	4	7111
Periapical abscess	1875	438435	25	6646	7	2413	55	7111
Gingival and periodontal diseases	2680	438435	63	6646	20	2413	91	7111
Gingivitis	174	438435	3	6646	1	2413	4	7111
Periodontitis (acute or chronic)	1793	438435	43	6646	14	2413	66	7111
Acute periodontitis	210	438435	3	6646	2	2413	8	7111
Chronic periodontitis	1585	438435	40	6646	12	2413	58	7111
Dentofacial anomalies, including malocclusion	463	438435	5	6646	4	2413	11	7111
Anomalies of tooth position/malocclusion	416	438435	5	6646	2	2413	11	7111
Other diseases of the teeth and supporting structures	4242	438435	69	6646	17	2413	135	7111
Loss of teeth or edentulism	1	438435	0	6646	0	2413	0	7111
Atrophy of edentulous alveolar ridge	84	438435	0	6646	0	2413	0	7111
Diseases of the jaws	1596	438435	37	6646	6	2413	32	7111
Cysts of the jaws	489	438435	7	6646	3	2413	6	7111
Anomalies of jaw size/symmetry	75	438435	4	6646	0	2413	0	7111
Temporomandibular joint disorders	388	438435	8	6646	0	2413	8	7111
Temporomandibular joint disorder, unspecified	381	438435	8	6646	0	2413	8	7111
Arthralgia/ankylosis of temporomandibular joint	0	438435	0	6646	0	2413	0	7111
Inflammatory conditions of jaw	238	438435	4	6646	1	2413	6	7111
Exostosis of jaw	0	438435	0	6646	0	2413	0	7111
Jaw disease NOS	430	438435	14	6646	2	2413	13	7111
Diseases of the salivary glands	1187	445183	14	6770	6	2449	27	7506
Hypertrophy of salivary gland	100	445183	2	6770	0	2449	3	7506
Sialoadenitis	612	445183	6	6770	1	2449	17	7506
Disturbance of salivary secretion	174	445183	2	6770	0	2449	4	7506
Other specified diseases of the salivary glands	206	445183	2	6770	3	2449	2	7506
Diseases of the oral soft tissues, excluding lesions specific for gingiva and tongue	6437	445183	109	6770	16	2449	91	7506
Stomatitis and mucositis	932	445183	23	6770	3	2449	15	7506
Stomatitis and mucositis (ulcerative)	818	445183	20	6770	3	2449	14	7506
Oral aphthae	124	445183	3	6770	0	2449	1	7506
Cellulitis and abscess of oral soft tissues	312	445183	5	6770	0	2449	10	7506
Cysts of oral soft tissues	182	445183	1	6770	0	2449	4	7506
Cyst of the salivary gland	144	445183	1	6770	0	2449	4	7506
Diseases of lips	1118	445183	10	6770	3	2449	11	7506
Leukoplakia of oral mucosa	514	445183	7	6770	1	2449	4	7506
Sialolithiasis	417	445183	6	6770	2	2449	11	7506
Diseases and other conditions of the tongue	2145	445183	36	6770	8	2449	20	7506
Glossitis	525	445183	12	6770	3	2449	6	7506
Glossodynia	55	445183	2	6770	1	2449	0	7506
Diseases of esophagus	64955	382394	1096	5702	203	2235	826	6668
Esophagitis, GERD and related diseases	59062	382394	1001	5702	180	2235	736	6668
GERD	35040	382394	624	5702	118	2235	515	6668
Ulcer of esophagus	7352	382394	85	5702	7	2235	41	6668
Barrett's esophagus	0	382394	0	5702	0	2235	0	6668
Reflux esophagitis	17382	382394	297	5702	45	2235	170	6668
Eosinophilic esophagitis	0	382394	0	5702	0	2235	0	6668
Esophageal bleeding (varices/hemorrhage)	3699	382394	58	5702	10	2235	60	6668
Stricture and stenosis of esophagus	3778	382394	53	5702	7	2235	45	6668
Disorders of esophageal motility	1311	382394	25	5702	3	2235	21	6668
Diverticulum of esophagus, acquired	347	382394	4	5702	2	2235	4	6668
Gastroesophageal laceration-hemorrhage syndrome	522	382394	7	5702	0	2235	6	6668
Heartburn	3512	382394	85	5702	14	2235	63	6668
Peptic ulcer (excl. esophageal)	12606	441830	241	6682	76	2400	206	7433
Hemorrhage from gastrointestinal ulcer	1163	441830	29	6682	4	2400	19	7433
Gastric ulcer	7325	441830	133	6682	60	2400	129	7433
Duodenal ulcer	4768	441830	98	6682	22	2400	62	7433
Peptic ulcer, site unspecified	732	441830	15	6682	2	2400	11	7433
Gastrojejunal ulcer	82	441830	0	6682	1	2400	1	7433
Dysphagia	13668	382394	268	5702	66	2235	241	6668
Gastritis and duodenitis	49387	401873	992	5879	240	2217	806	6786
Acute gastritis	2007	401873	28	5879	13	2217	38	6786
Atrophic gastritis	796	401873	25	5879	5	2217	29	6786
Duodenitis	12500	401873	229	5879	39	2217	139	6786
Other specified gastritis	16802	401873	362	5879	80	2217	316	6786
Gastritis and duodenitis, NOS	143	401873	1	5879	0	2217	0	6786
Disorders of function of stomach	318	401873	4	5879	2	2217	1	6786
Gastroparesis	0	401873	0	5879	0	2217	0	6786
Complications of gastrostomy, colostomy and enterostomy	0	401873	0	5879	0	2217	0	6786
Dyspepsia and other specified disorders of function of stomach	297	401873	3	5879	2	2217	1	6786
Other disorders of stomach and duodenum	6676	401873	111	5879	34	2217	111	6786
Lesions of stomach and duodenum	0	401873	0	5879	0	2217	0	6786
Bariatric surgery	68	454361	0	6922	0	2476	1	7638
Appendiceal conditions	4026	450408	35	6887	17	2459	45	7594
Appendicitis	3631	450408	29	6887	15	2459	42	7594
Acute appendicitis	2892	450408	21	6887	12	2459	32	7594
Abdominal hernia	76092	378401	1004	5918	141	2336	849	6790
Inguinal hernia	24126	378401	290	5918	28	2336	200	6790
Diaphragmatic hernia	47190	378401	649	5918	108	2336	477	6790
Femoral hernia	1143	378401	3	5918	2	2336	8	6790
Umbilical hernia	6288	378401	88	5918	4	2336	152	6790
Ventral hernia	5203	378401	59	5918	5	2336	87	6790
Incisional hernia	0	378401	0	5918	0	2336	0	6790
Inflammatory bowel disease and other gastroenteritis and colitis	6743	323253	122	5193	15	2067	60	5952
Regional enteritis	2617	323253	37	5193	4	2067	27	5952
Ulcerative colitis	4832	323253	95	5193	12	2067	44	5952
Ulcerative colitis (chronic)	1046	323253	19	5193	0	2067	14	5952
Ulceration of the lower GI tract	2088	323253	53	5193	9	2067	35	5952
Ulceration of intestine	1385	323253	36	5193	7	2067	23	5952
Angiodysplasia of intestine (without mention of hemorrhage)	0	323253	0	5193	0	2067	0	5952
Intestinal malabsorption (non-celiac)	3536	323253	24	5193	1	2067	21	5952
Celiac disease	3013	323253	18	5193	0	2067	11	5952
Noninfectious gastroenteritis	21212	323253	369	5193	69	2067	243	5952
Ileostomy status	2836	323253	26	5193	6	2067	19	5952
Intestinal obstruction without mention of hernia	8429	323253	112	5193	27	2067	132	5952
Paralytic ileus	1434	323253	24	5193	7	2067	25	5952
Impaction of intestine	703	323253	9	5193	1	2067	9	5952
Peritoneal or intestinal adhesions	1779	323253	21	5193	11	2067	39	5952
Other intestinal obstruction	6759	323253	85	5193	21	2067	109	5952
Symptoms involving digestive system	29857	323253	476	5193	125	2067	414	5952
Diarrhea	1236	323253	15	5193	1	2067	6	5952
Flatulence	3421	323253	75	5193	17	2067	66	5952
Diverticulosis and diverticulitis	56958	323253	436	5193	59	2067	513	5952
Diverticulosis	56916	323253	436	5193	59	2067	513	5952
Diverticulitis	0	323253	0	5193	0	2067	0	5952
Constipation	25218	323253	413	5193	94	2067	525	5952
Functional digestive disorders	45621	323253	619	5193	156	2067	606	5952
Irritable Bowel Syndrome	11287	323253	121	5193	21	2067	122	5952
Abnormal findings on exam of gastrointestinal tract/ abdominal area	3799	323253	58	5193	23	2067	64	5952
Personal history of diseases of digestive system	32970	323253	476	5193	115	2067	454	5952
Anal and rectal conditions	25490	415079	453	6292	91	2340	360	7060
Anal and rectal polyp	14106	415079	162	6292	50	2340	149	7060
Peritonitis and retroperitoneal infections	1845	415079	24	6292	3	2340	31	7060
Other disorders of peritoneum	7708	415079	97	6292	25	2340	111	7060
Peritoneal adhesions (postoperative) (postinfection)	7232	415079	91	6292	24	2340	104	7060
Other disorders of intestine	8756	415079	120	6292	24	2340	146	7060
Toxic gastroenteritis and colitis	729	415079	6	6292	1	2340	9	7060
Gastrointestinal complications	989	415079	14	6292	6	2340	17	7060
Chronic liver disease and cirrhosis	8209	432972	160	6567	41	2382	124	7271
Other chronic nonalcoholic liver disease	6614	432972	143	6567	36	2382	103	7271
Cirrhosis of liver without mention of alcohol	1814	432972	33	6567	11	2382	21	7271
Primary biliary cirrhosis	436	432972	2	6567	0	2382	1	7271
Liver abscess and sequelae of chronic liver disease	2340	432972	33	6567	8	2382	29	7271
Portal hypertension	1263	432972	12	6567	4	2382	11	7271
Ascites (non malignant)	3498	432972	48	6567	11	2382	67	7271
Other disorders of liver	13535	432972	211	6567	58	2382	247	7271
Chronic passive congestion of liver	78	432972	1	6567	0	2382	3	7271
Liver replaced by transplant	157	432972	3	6567	2	2382	4	7271
Hepatomegaly	608	432972	12	6567	0	2382	18	7271
Acute and subacute necrosis of liver	2	432972	0	6567	0	2382	0	7271
Jaundice (not of newborn)	1646	432972	19	6567	2	2382	19	7271
Nonspecific elevation of levels of transaminase or lactic acid dehydrogenase [LDH]	0	432972	0	6567	0	2382	0	7271
Abnormal results of function study of liver	8114	432972	145	6567	38	2382	130	7271
Abnormal serum enzyme levels	505	432972	8	6567	0	2382	19	7271
Cholelithiasis and cholecystitis	26371	424936	329	6552	100	2359	215	7385
Cholelithiasis	22440	424936	270	6552	87	2359	175	7385
Cholelithiasis with acute cholecystitis	2979	424936	35	6552	16	2359	36	7385
Cholelithiasis with other cholecystitis	8977	424936	112	6552	28	2359	57	7385
Calculus of bile duct	4598	424936	46	6552	8	2359	27	7385
Cholecystitis without cholelithiasis	4591	424936	72	6552	18	2359	50	7385
Other biliary tract disease	8043	424936	107	6552	39	2359	71	7385
Cholangitis	1465	424936	20	6552	9	2359	14	7385
Obstruction of bile duct	1752	424936	29	6552	10	2359	20	7385
Cholesterolosis of gallbladder	750	424936	15	6552	2	2359	1	7385
Other disorders of gallbladder	2661	424936	30	6552	12	2359	19	7385
Other disorders of biliary tract	2359	424936	23	6552	12	2359	22	7385
Nonspecific abnormal findings on radiological and other examination of biliary tract	754	424936	14	6552	4	2359	9	7385
Diseases of pancreas	4010	450422	57	6865	11	2465	60	7579
Acute pancreatitis	1651	450422	22	6865	1	2465	21	7579
Chronic pancreatitis	926	450422	16	6865	2	2465	18	7579
Cyst and pseudocyst of pancreas	896	450422	10	6865	6	2465	6	7579
Gastrointestinal hemorrhage	34142	414443	605	6207	183	2259	601	6925
Hematemesis	3396	414443	56	6207	17	2259	42	6925
Blood in stool	4609	414443	96	6207	24	2259	71	6925
Hemorrhage of rectum and anus	17388	414443	307	6207	85	2259	320	6925
Hemorrhage of gastrointestinal tract	12982	414443	247	6207	82	2259	232	6925
Other symptoms involving abdomen and pelvis	7377	414443	130	6207	37	2259	137	6925
Splenomegaly	984	414443	7	6207	1	2259	13	6925
Nonspecific abnormal findings in stool contents	4573	414443	97	6207	26	2259	87	6925
Nephritis; nephrosis; renal sclerosis	2328	422773	98	6290	18	2382	90	6972
Glomerulonephritis	1305	422773	41	6290	7	2382	40	6972
Proliferative glomerulonephritis	114	422773	3	6290	0	2382	7	6972
Non-proliferative glomerulonephritis	241	422773	10	6290	3	2382	11	6972
Acute glomerulonephritis, NOS	0	422773	0	6290	0	2382	0	6972
Chronic glomerulonephritis, NOS	995	422773	29	6290	4	2382	27	6972
Nephrotic syndrome without mention of glomerulonephritis	992	422773	65	6290	13	2382	51	6972
Nephritis and nephropathy without mention of glomerulonephritis	459	422773	13	6290	2	2382	12	6972
Nephritis and nephropathy in diseases classified elsewhere	0	422773	0	6290	0	2382	0	6972
Nephritis and nephropathy with pathological lesion	459	422773	13	6290	2	2382	12	6972
Renal sclerosis, NOS	0	422773	0	6290	0	2382	0	6972
Renal failure	23968	422773	496	6290	64	2382	541	6972
Acute renal failure	18447	422773	358	6290	50	2382	396	6972
Renal failure NOS	2398	422773	55	6290	2	2382	58	6972
Chronic renal failure [CKD]	8887	422773	259	6290	26	2382	236	6972
Renal dialysis	955	422773	45	6290	6	2382	55	6972
End stage renal disease	0	422773	0	6290	0	2382	0	6972
Chronic Kidney Disease, Stage III	0	422773	0	6290	0	2382	0	6972
Chronic Kidney Disease, Stage IV	0	422773	0	6290	0	2382	0	6972
Chronic kidney disease, Stage I or II	0	422773	0	6290	0	2382	0	6972
Other disorders of the kidney and ureters	8052	422773	125	6290	23	2382	161	6972
Anatomical abnormatilies of kidney and ureters	491	422773	16	6290	1	2382	19	6972
Small kidney	445	422773	15	6290	1	2382	18	6972
Vesicoureteral reflux	51	422773	1	6290	0	2382	1	6972
Cyst of kidney, acquired	3791	422773	55	6290	15	2382	87	6972
Vascular disorders of kidney/hypertrophy	222	422773	5	6290	1	2382	2	6972
Stricture/obstruction of ureter	1872	422773	22	6290	3	2382	24	6972
Kidney replaced by transpant	570	422773	25	6290	3	2382	26	6972
Disorders resulting from impaired renal function	160	422773	5	6290	0	2382	6	6972
Renal osteodystrophy	9	422773	0	6290	0	2382	1	6972
Secondary hyperparathyroidism (of renal origin)	0	422773	0	6290	0	2382	0	6972
Abnormal results of function study of kidney	348	422773	10	6290	1	2382	11	6972
Pyelonephritis	2844	407515	78	6194	13	2294	58	6876
Urinary tract infection	24957	407515	420	6194	81	2294	371	6876
Cystitis and urethritis	4996	407515	57	6194	11	2294	67	6876
Cystitis	4804	407515	54	6194	11	2294	65	6876
Acute cystitis	236	407515	0	6194	0	2294	1	6876
Chronic cystitis	1435	407515	13	6194	5	2294	24	6876
Chronic interstitial cystitis	403	407515	7	6194	1	2294	6	6876
Urethritis and urethral syndrome	227	407515	4	6194	0	2294	2	6876
Urethral syndrome	45	407515	0	6194	0	2294	0	6876
Urethral stricture due to infecton	7	407515	0	6194	0	2294	0	6876
Hematuria	22802	407515	334	6194	100	2294	382	6876
Gross hematuria	0	407515	0	6194	0	2294	0	6876
Microscopic hematuria	0	407515	0	6194	0	2294	0	6876
Urinary calculus	10289	440922	187	6695	41	2422	121	7477
Calculus of kidney	5403	440922	99	6695	24	2422	61	7477
Calculus of lower urinary tract	1515	440922	22	6695	1	2422	16	7477
Calculus of ureter	3643	440922	64	6695	18	2422	36	7477
Renal colic	2564	440922	53	6695	12	2422	36	7477
Hydronephrosis	4695	440922	58	6695	17	2422	57	7477
Other disorders of bladder	16036	430652	220	6556	43	2408	254	7272
Bladder neck obstruction	2859	430652	53	6556	5	2408	45	7272
Functional disorders of bladder	2145	430652	25	6556	5	2408	30	7272
Other disorders of urethra and urinary tract	6463	430652	142	6556	18	2408	102	7272
Urethral stricture (not specified as infectious)	5290	430652	135	6556	13	2408	83	7272
Urinary complications NEC	169	430652	1	6556	1	2408	0	7272
Urethral hypermobility/ISD	0	430652	0	6556	0	2408	0	7272
Abnormal findings on examination of urine	5712	448723	123	6799	25	2451	121	7518
Other cells and casts in urine	0	448723	0	6799	0	2451	0	7518
Other nonspecific findings on examination of urine	701	448723	9	6799	1	2451	12	7518
Other symptoms/disorders or the urinary system	42366	412065	662	6259	110	2366	620	7020
Urinary obstruction	316	412065	3	6259	2	2366	3	7020
Retention of urine	16593	412065	205	6259	23	2366	182	7020
Dysuria	1906	412065	64	6259	5	2366	42	7020
Urinary incontinence	14313	412065	210	6259	31	2366	221	7020
Frequency of urination and polyuria	5806	412065	96	6259	18	2366	118	7020
Oliguria and anuria	277	412065	13	6259	1	2366	5	7020
Urethral discharge	68	412065	3	6259	0	2366	3	7020
Other symptoms involving urinary system	90	412065	1	6259	0	2366	2	7020
Other abnormality of urination	2581	412065	38	6259	7	2366	28	7020
Hyperplasia of prostate	22716	170433	363	3220	40	757	295	2634
Inflammatory diseases of prostate	3611	170433	59	3220	10	757	47	2634
Prostatitis	2600	170433	44	3220	7	757	41	2634
Acute prostatitis	454	170433	10	3220	2	757	9	2634
Chronic prostatitis	1462	170433	18	3220	1	757	25	2634
Orchitis and epididymitis	66	170433	0	3220	0	757	0	2634
Balanoposthitis	507	170433	6	3220	3	757	4	2634
Other inflammatory disorders of male genital organs	502	170433	11	3220	0	757	3	2634
Other disorders of prostate	2173	170433	32	3220	6	757	40	2634
Dysplasia of prostate	0	170433	0	3220	0	757	0	2634
Other disorders of testis	3469	173231	52	3145	2	763	77	2722
Hydrocele	2153	173231	28	3145	1	763	50	2722
Spermatocele	45	173231	0	3145	0	763	2	2722
Disorders of penis	5220	173231	90	3145	12	763	48	2722
Redundant prepuce and phimosis/BXO	4207	173231	69	3145	9	763	35	2722
Vascular disorders of penis	0	173231	0	3145	0	763	0	2722
Peyronie's disease	0	173231	0	3145	0	763	0	2722
Erectile dysfunction [ED]	937	173231	24	3145	4	763	49	2722
Other disorders of male genital organs	4120	173231	55	3145	3	763	53	2722
Male infertility and abnormal spermatozoa	266	173231	4	3145	0	763	7	2722
Infertility, male	80	173231	3	3145	0	763	5	2722
Azoospermia and oligospermia	0	173231	0	3145	0	763	0	2722
Abnormal spermatozoa	187	173231	1	3145	0	763	2	2722
Benign mammary dysplasias	4233	237532	66	3093	31	1607	92	4229
Cystic mastopathy	1203	237532	10	3093	12	1607	13	4229
Fibroadenosis of breast	397	237532	5	3093	2	1607	5	4229
Fibrosclerosis of breast	411	237532	3	3093	3	1607	6	4229
Benign neoplasm of breast	1843	237532	42	3093	17	1607	63	4229
Other specified benign mammary dysplasias	968	237532	18	3093	1	1607	15	4229
Abnormal findings on mammogram or breast exam	2159	444965	23	6782	11	2427	59	7425
Abnormal mammogram	93	444965	3	6782	0	2427	1	7425
Mammographic microcalcification	0	444965	0	6782	0	2427	0	7425
Lump or mass in breast	2072	444965	20	6782	11	2427	58	7425
Breast conditions, congenital or relating to hormones	1183	444965	26	6782	2	2427	33	7425
Galactorrhea	14	444965	0	6782	0	2427	1	7425
Hypertrophy of breast (Gynecomastia)	1083	444965	15	6782	2	2427	26	7425
Congenital anomalies of breast	89	444965	11	6782	0	2427	6	7425
Other nonmalignant breast conditions	2728	451703	41	6881	10	2466	51	7588
Inflammatory disease of breast	987	451703	24	6881	1	2466	18	7588
Mastodynia	125	451703	3	6881	1	2466	1	7588
Other signs and symptoms in breast	926	451703	7	6881	4	2466	16	7588
Other specified disorders of breast	523	451703	6	6881	3	2466	14	7588
Breast disorder NOS	271	451703	1	6881	2	2466	2	7588
Inflammatory diseases of female pelvic organs	8161	234712	119	3051	56	1576	232	4123
Pelvic peritoneal adhesions, female (postoperative) (postinfection)	3563	234712	67	3051	32	1576	131	4123
Pelvic inflammatory disease (PID)	1223	234712	19	3051	11	1576	56	4123
Acute inflammatory pelvic disease	79	234712	1	3051	0	1576	1	4123
Chronic inflammatory pelvic disease	541	234712	11	3051	7	1576	27	4123
Pelvic inflammatory disease, NOS	457	234712	5	3051	1	1576	20	4123
Inflammatory diseases of uterus, except cervix	375	234712	5	3051	2	1576	16	4123
Inflammatory disease of cervix, vagina, and vulva	3533	234712	36	3051	16	1576	59	4123
Cervicitis and endocervicitis	1532	234712	15	3051	6	1576	17	4123
Vaginitis and vulvovaginitis	583	234712	5	3051	0	1576	5	4123
Cyst or abscess of Bartholin's gland	925	234712	11	3051	7	1576	25	4123
Abscess or ulceration of vulva	385	234712	6	3051	3	1576	11	4123
Endometriosis	5073	234712	81	3051	33	1576	116	4123
Disorders secondary to childbirth, surgery, trauma	450	229665	7	3040	4	1618	20	4279
Genital prolapse	16558	229665	177	3040	32	1618	133	4279
Prolapse of vaginal walls	10587	229665	96	3040	18	1618	97	4279
Uterine/Uterovaginal prolapse	7551	229665	99	3040	17	1618	47	4279
Prolapse of vaginal vault after hysterectomy	666	229665	5	3040	0	1618	4	4279
Vaginal enterocele, congenital or acquired	972	229665	7	3040	0	1618	2	4279
Noninflammatory female genital disorders	12611	233993	174	3049	79	1576	249	4181
Noninflammatory disorders of ovary, fallopian tube, and broad ligament	1129	233993	14	3049	7	1576	26	4181
Disorders of uterus, NEC	4696	233993	68	3049	26	1576	102	4181
Noninflammatory disorders of cervix	3746	233993	52	3049	32	1576	75	4181
Noninflammatory disorders of vagina	2347	233993	31	3049	10	1576	31	4181
Noninflammatory disorders of vulva and perineum	1838	233993	26	3049	8	1576	31	4181
Dysplasia of female genital organs	111	230327	1	2995	0	1545	3	4133
Dysplasia of cervix	0	230327	0	2995	0	1545	0	4133
Endometrial hyperplasia	1491	230327	25	2995	15	1545	24	4133
Polyp of female genital organs	14156	230327	192	2995	97	1545	239	4133
Polyp of corpus uteri	10589	230327	147	2995	73	1545	198	4133
Mucous polyp of cervix	4238	230327	56	2995	35	1545	51	4133
Hypertrophy of female genital organs	1572	230327	24	2995	10	1545	55	4133
Symptoms involving female genital tract	8655	234429	104	3085	19	1609	67	4302
Dystrophy of female genital tract	554	234429	6	3085	1	1609	2	4302
Atrophy of female genital tract	788	234429	12	3085	2	1609	14	4302
stress incontinence, female	7521	234429	87	3085	17	1609	51	4302
Pain and other symptoms associated with female genital organs	3625	234429	33	3085	26	1609	62	4302
Dyspareunia	1395	234429	10	3085	5	1609	7	4302
Disorders of menstruation and other abnormal bleeding from female genital tract	21653	208282	382	2643	144	1418	662	3522
Irregular menstrual cycle/bleeding	18334	208282	302	2643	111	1418	570	3522
Absent or infrequent menstruation	134	208282	4	2643	0	1418	12	3522
Excessive or frequent menstruation	11381	208282	210	2643	73	1418	473	3522
Irregular menstrual cycle	2307	208282	29	2643	17	1418	39	3522
Irregular menstrual bleeding	4430	208282	66	2643	27	1418	71	3522
Infertility, female, associated with anovulation	11	208282	1	2643	0	1418	0	3522
Dysmenorrhea	2006	208282	36	2643	16	1418	63	3522
Mittelschmerz	31	208282	0	2643	0	1418	1	3522
Premenstrual tension syndromes	182	208282	1	2643	0	1418	2	3522
Infertility, female	1581	208282	37	2643	21	1418	51	3522
Menopausal and postmenopausal disorders	14304	208282	184	2643	73	1418	224	3522
Postmenopausal bleeding	12000	208282	157	2643	68	1418	194	3522
Symptomatic menopause	249	208282	4	2643	0	1418	3	3522
Symptomatic artificial menopause	5	208282	0	2643	0	1418	0	3522
Need for Hormone replacement therapy (postmenopausal)	0	208282	0	2643	0	1418	0	3522
Postmenopausal atrophic vaginitis	1888	208282	19	2643	7	1418	18	3522
Premenopausal menorrhagia	398	208282	5	2643	2	1418	11	3522
Premature menopause and other ovarian failure	64	208282	0	2643	0	1418	1	3522
Ovarian cyst	6533	208282	73	2643	49	1418	137	3522
Miscarriage; stillbirth	6137	237517	147	3002	84	1538	275	4044
Missed abortion/Hydatidiform mole	1341	237517	31	3002	15	1538	44	4044
Ectopic pregnancy	382	237517	7	3002	3	1538	9	4044
Hemorrhage during pregnancy; childbirth and postpartum	2315	237517	62	3002	33	1538	93	4044
Antepartum hemorrhage, abruptio placentae, and placenta previa	1002	237517	25	3002	11	1538	41	4044
Placenta previa and abruptio placenta	1473	237517	40	3002	24	1538	61	4044
Early or threatened labor; hemorrhage in early pregnancy	2945	237517	79	3002	26	1538	120	4044
Threatened premature labor	0	237517	0	3002	0	1538	0	4044
Early onset of delivery	697	237517	33	3002	7	1538	41	4044
Hemorrhage in early pregnancy	1255	237517	19	3002	9	1538	31	4044
Cervical incompetence	41	237517	4	3002	0	1538	11	4044
Short gestation; low birth weight; and fetal growth retardation	3	445324	0	6700	0	2360	0	7252
Other high-risk pregnancy	80	237484	0	3001	1	1538	3	4043
Complications following abortion or ectopic and molar pregnancies	45	237484	2	3001	2	1538	1	4043
Hypertension complicating pregnancy, childbirth, and the puerperium	1347	245240	42	3181	14	1640	74	4356
Preeclampsia and eclampsia	359	245240	14	3181	1	1640	31	4356
Excessive vomiting in pregnancy	264	246322	11	3212	2	1652	16	4414
Hyperemesis gravidarum	174	246322	8	3212	1	1652	10	4414
Anemia during pregnancy	957	245632	45	3178	20	1634	51	4380
Late pregnancy and failed induction	1446	245143	18	3205	7	1647	34	4397
Other complications of pregnancy NEC	2680	243915	67	3156	24	1630	122	4309
Infectious and parasitic complications affecting pregnancy	457	246129	14	3209	10	1644	26	4404
Infections of genitourinary tract during pregnancy	312	246129	11	3209	5	1644	19	4404
Major puerperal infection	52	246129	2	3209	2	1644	2	4404
Other conditions or status of the mother complicating pregnancy, childbirth, or the puerperium	347	246234	31	3192	8	1646	21	4409
Diabetes or abnormal glucose tolerance complicating pregnancy	233	246234	29	3192	5	1646	14	4409
Normal delivery	2231	244358	59	3165	22	1632	123	4307
Multiple gestation	401	246186	10	3213	2	1652	11	4419
Malposition and malpresentation of fetus or obstruction	1988	242041	41	3102	14	1605	61	4285
Problems associated with amniotic cavity and membranes	1744	242041	49	3102	25	1605	58	4285
Other and unspecified complications of birth; puerperium affecting management of mother	1720	242041	55	3102	22	1605	56	4285
Abnormality of organs and soft tissues of pelvis complicating pregnancy, childbirth, or the puerperium	1374	242041	47	3102	20	1605	48	4285
Rhesus isoimmunization in pregnancy	326	242041	4	3102	1	1605	5	4285
Known or suspected fetal abnormality affecting management of mother	5039	241566	119	3105	48	1606	204	4228
Abnormality in fetal heart rate or rhythm	0	241566	0	3105	0	1606	0	4228
Other perinatal conditions of fetus or newborn	607	453824	18	6904	9	2467	30	7609
Isoimmunization of fetus or newborn	0	453824	0	6904	0	2467	0	7609
Respiratory conditions of fetus and newborn	6	453824	0	6904	0	2467	0	7609
Interstitial emphysema and related conditions of newborn	0	453824	0	6904	0	2467	0	7609
Transitory tachypnea or apnea of newborn	2	453824	0	6904	0	2467	0	7609
Endocrine and metabolic disturbances of fetus and newborn	0	453824	0	6904	0	2467	0	7609
Hemorrhage of fetus or newborn	0	453824	0	6904	0	2467	0	7609
Hematological disorders of newborn	1	453824	0	6904	0	2467	0	7609
Perinatal disorders of digestive system	0	453824	0	6904	0	2467	0	7609
Conditions involving the integument and temperature regulation of fetus and newborn	3	453824	0	6904	0	2467	0	7609
Perinatal jaundice	0	453824	0	6904	0	2467	0	7609
Neonatal bradycardia or tachycardia	0	453824	0	6904	0	2467	0	7609
Infections specific to the perinatal period	4	454425	0	6922	0	2476	0	7639
Maternal complication of pregnancy affecting fetus or newborn	4	246580	0	3223	0	1654	0	4430
Fetal distress and abnormal forces of labor	2512	237468	41	3036	22	1560	44	4160
Umbilical cord complications during labor and delivery	688	237468	21	3036	4	1560	28	4160
Obstetrical/birth trauma	6120	237468	109	3036	59	1560	146	4160
Complications of the administration of anesthetic or other sedation in labor and delivery	51	237468	0	3036	0	1560	1	4160
Complications of labor and delivery NEC	3002	237468	74	3036	26	1560	120	4160
Venous/cerebrovascular complications embolism in pregnancy and the puerperium	228	246010	5	3209	3	1645	6	4412
Other complications of the puerperium NEC	296	246010	8	3209	5	1645	11	4412
Other disorders of the breast associated with childbirth and disorders of lactation	71	246010	1	3209	1	1645	1	4412
Complications of in utero procedures	60	246525	2	3221	1	1653	3	4427
Superficial cellulitis and abscess	13954	434287	164	6604	22	2440	145	7325
Cellulitis and abscess of fingers/toes	1049	434287	16	6604	4	2440	18	7325
Cellulitis and abscess of face/neck	925	434287	7	6604	3	2440	17	7325
Cellulitis and abscess of arm/hand	10607	434287	125	6604	16	2440	100	7325
Cellulitis and abscess of leg, except foot	10613	434287	126	6604	16	2440	100	7325
Cellulitis and abscess of foot, toe	10570	434287	125	6604	16	2440	100	7325
Cellulitis and abscess of trunk	1244	434287	14	6604	0	2440	11	7325
Other local infections of skin and subcutaneous tissue	7662	434287	179	6604	17	2440	193	7325
Carbuncle and furuncle	3758	434287	112	6604	9	2440	130	7325
Impetigo	63	434287	3	6604	2	2440	3	7325
Pilonidal cyst	744	434287	13	6604	2	2440	8	7325
Pyogenic granuloma	535	434287	12	6604	0	2440	17	7325
Pyoderma	95	434287	1	6604	0	2440	1	7325
Symptoms affecting skin	10172	444195	179	6742	36	2440	166	7474
Rash and other nonspecific skin eruption	4414	444195	73	6742	14	2440	41	7474
Localized superficial swelling, mass, or lump	270	444195	10	6742	1	2440	6	7474
Changes in skin texture	204	444195	3	6742	0	2440	3	7474
Disturbance of skin sensation	5066	444195	101	6742	21	2440	113	7474
Disorder of skin and subcutaneous tissue NOS	11634	442803	100	6822	21	2455	108	7531
Erythematosquamous dermatosis	192	441843	2	6658	2	2429	4	7437
Seborrheic dermatitis	158	441843	1	6658	1	2429	2	7437
Congenital anomalies of skin	205	441843	4	6658	1	2429	2	7437
Ichthyosis congenita	23	441843	2	6658	0	2429	0	7437
Congenital pigmentary anomalies of skin	35	441843	0	6658	0	2429	0	7437
Dyschromia and Vitiligo	1870	441843	31	6658	11	2429	26	7437
Vitiligo	158	441843	6	6658	1	2429	4	7437
Other dyschromia	1449	441843	18	6658	7	2429	17	7437
Vascular disorders of skin	235	441843	8	6658	3	2429	5	7437
Erythematous conditions	4809	441843	108	6658	22	2429	91	7437
Toxic erythema	195	441843	2	6658	3	2429	4	7437
Bullous dermatoses	321	441843	18	6658	1	2429	3	7437
Dermatitis herpetiformis	99	441843	4	6658	0	2429	0	7437
Pemphigus and pemphigoid	208	441843	14	6658	1	2429	2	7437
Rosacea	742	441843	5	6658	0	2429	0	7437
Lupus (localized and systemic)	717	440017	24	6650	6	2429	53	7423
Cutaneous lupus erythematosus	261	440017	4	6650	0	2429	24	7423
Systemic lupus erythematosus	585	440017	22	6650	6	2429	43	7423
Prurigo and Lichen	1426	441843	42	6658	8	2429	17	7437
Other specified erythematous conditions	454	441843	8	6658	1	2429	9	7437
Erythema nodosum	116	441843	7	6658	0	2429	6	7437
Unspecified erythematous condition	1093	441843	12	6658	5	2429	5	7437
Psoriasis and related disorders	4942	433561	93	6495	11	2407	20	7290
Parapsoriasis	26	441843	1	6658	1	2429	1	7437
Pityriasis	102	441843	0	6658	0	2429	0	7437
Psoriasis	4829	433561	92	6495	10	2407	19	7290
Psoriasis vulgaris	3863	433561	74	6495	9	2407	18	7290
Psoriatic arthropathy	1317	433561	25	6495	2	2407	1	7290
Sarcoidosis	1008	441843	46	6658	1	2429	75	7437
Pruritus and related conditions	1382	453048	34	6888	9	2467	34	7605
Corns and callosities	509	446494	6	6815	1	2452	4	7534
Other hypertrophic and atrophic conditions of skin	7452	446494	102	6815	23	2452	101	7534
Keratoderma, acquired	123	446494	0	6815	0	2452	3	7534
Scar conditions and fibrosis of skin	3560	446494	36	6815	7	2452	25	7534
Circumscribed scleroderma	93	446494	0	6815	0	2452	0	7534
Keloid scar	321	446494	19	6815	5	2452	34	7534
Abnormal granulation tissue	750	446494	10	6815	4	2452	10	7534
Acquired acanthosis nigricans	189	446494	3	6815	1	2452	2	7534
Degenerative skin conditions and other dermatoses	10934	436452	38	6781	25	2429	24	7511
Actinic keratosis	5898	443502	12	6884	4	2451	6	7615
Seborrheic keratosis	5594	443502	27	6884	21	2451	18	7615
Degenerative skin disorders	11	436452	0	6781	0	2429	1	7511
Diseases of nail, NOS	1664	445297	24	6787	2	2457	19	7492
Ingrowing nail	1277	445297	17	6787	2	2457	9	7492
Diseases of hair and hair follicles	7361	445297	113	6787	17	2457	129	7492
Alopecia	303	445297	14	6787	2	2457	26	7492
Alopecia Areata	33	445297	5	6787	0	2457	4	7492
Telogen effluvium	2	445297	0	6787	0	2457	0	7492
Hirsutism	40	445297	1	6787	0	2457	1	7492
Other specified diseases of hair and hair follicles	133	445297	0	6787	0	2457	4	7492
Disorders of sweat glands	1454	441084	25	6749	5	2434	37	7445
Dyshidrosis	23	441084	1	6749	0	2434	0	7445
Hidradenitis	248	441084	1	6749	1	2434	12	7445
Hyperhidrosis	1135	441084	23	6749	4	2434	25	7445
Diseases of sebaceous glands	12003	441084	149	6749	37	2434	159	7445
Acne	128	441084	5	6749	0	2434	4	7445
Sebaceous cyst	11867	441084	144	6749	37	2434	154	7445
Seborrhea	0	441084	0	6749	0	2434	0	7445
Other specified diseases of sebaceous glands	20	441084	0	6749	0	2434	1	7445
Chronic ulcer of skin	3429	451000	60	6862	5	2471	73	7566
Decubitus ulcer	346	451000	2	6862	0	2471	3	7566
Chronic ulcer of leg or foot	5	451000	0	6862	0	2471	0	7566
Chronic ulcer of unspecified site	3	451000	0	6862	0	2471	0	7566
Diffuse diseases of connective tissue	5651	436674	96	6579	43	2390	117	7340
Sicca syndrome	1031	436674	33	6579	9	2390	29	7340
Systemic sclerosis	319	436674	7	6579	1	2390	11	7340
Polymyositis	73	436674	2	6579	0	2390	2	7340
Dermatomyositis	75	436674	0	6579	2	2390	4	7340
Other specified diffuse diseases of connective tissue	117	436674	2	6579	4	2390	7	7340
Unspecified diffuse connective tissue disease	4253	436674	56	6579	29	2390	79	7340
Osteomyelitis, periostitis, and other infections involving bone	1298	373077	24	5683	5	2272	41	6349
Osteomyelitis	1221	373077	23	5683	3	2272	40	6349
Acute osteomyelitis	64	373077	2	5683	0	2272	1	6349
Chronic osteomyelitis	347	373077	6	5683	0	2272	11	6349
Unspecified osteomyelitis	963	373077	16	5683	3	2272	32	6349
Periostitis	0	373077	0	5683	0	2272	0	6349
Osteopathy resulting from poliomyelitis	17	373077	0	5683	1	2272	0	6349
Arthropathy associated with infections	823	373077	13	5683	2	2272	16	6349
Pyogenic arthritis	661	373077	11	5683	2	2272	13	6349
Reiter's disease	73	373077	0	5683	0	2272	1	6349
Behcet's syndrome	46	373077	1	5683	0	2272	2	6349
Infective connective tissue disorders	164	373077	3	5683	1	2272	5	6349
Arthropathy associated with other disorders classified elsewhere	314	373077	10	5683	0	2272	5	6349
Arthropathy associated with neurological disorders	148	373077	4	5683	0	2272	1	6349
Rheumatoid arthritis and other inflammatory polyarthropathies	9312	371563	194	5649	25	2269	176	6380
Rheumatoid arthritis	8292	371563	166	5649	22	2269	153	6380
Juvenile rheumatoid arthritis	71	371563	0	5649	0	2269	0	6380
Other inflammatory spondylopathies	3497	371563	56	5649	4	2269	54	6380
Sacroiliitis NEC	210	371563	5	5649	1	2269	9	6380
Ankylosing spondylitis	765	371563	8	5649	0	2269	3	6380
Spinal enthesopathy	53	371563	1	5649	0	2269	1	6380
Other arthropathies	74701	373077	1120	5683	186	2272	1155	6349
Unspecified polyarthropathy or polyarthritis	12	373077	0	5683	0	2272	0	6349
Unspecified monoarthritis	29896	373077	508	5683	75	2272	512	6349
Kaschin-Beck disease	0	373077	0	5683	0	2272	0	6349
Palindromic rheumatism	80	373077	1	5683	0	2272	2	6349
Arthropathy NOS	74474	373077	1120	5683	186	2272	1152	6349
Polymyalgia Rheumatica	3442	450988	18	6904	3	2473	20	7619
Spinal stenosis	8430	425188	152	6474	23	2393	192	7112
Spinal stenosis of lumbar region	0	425188	0	6474	0	2393	0	7112
Spondylosis and allied disorders	17651	425188	257	6474	42	2393	287	7112
Spondylosis without myelopathy	11395	425188	174	6474	27	2393	177	7112
Spondylosis with myelopathy	410	425188	9	6474	1	2393	13	7112
Other allied disorders of spine	1043	425188	13	6474	2	2393	9	7112
Intervertebral disc disorders	12622	425188	216	6474	34	2393	246	7112
Displacement of intervertebral disc	824	425188	11	6474	3	2393	13	7112
Schmorl's nodes	92	425188	1	6474	0	2393	3	7112
Degeneration of intervertebral disc	5790	425188	110	6474	16	2393	109	7112
Intervertebral disc disorder with myelopathy	731	425188	6	6474	2	2393	25	7112
Postlaminectomy syndrome	114	425188	2	6474	0	2393	0	7112
Other and unspecified disc disorder	7436	425188	126	6474	16	2393	159	7112
Other disorders of cervical region	989	425188	11	6474	5	2393	31	7112
Torticollis	221	425188	4	6474	3	2393	6	7112
Other and unspecified disorders of back	1676	425188	15	6474	5	2393	31	7112
Disorders of sacrum	2	425188	0	6474	0	2393	0	7112
Disorders of coccyx	5	425188	0	6474	0	2393	0	7112
Other symptoms referable to back	174	425188	2	6474	1	2393	2	7112
Other unspecified back disorders	1505	425188	13	6474	4	2393	29	7112
Peripheral enthesopathies and allied syndromes	23711	403490	385	6162	70	2327	362	6827
Enthesopathy	16672	403490	253	6162	47	2327	243	6827
Synoviopathy	549	403490	4	6162	2	2327	3	6827
Bursitis	1344	403490	14	6162	0	2327	17	6827
Calcaneal spur; Exostosis NOS	114	403490	3	6162	0	2327	5	6827
Other disorders of synovium, tendon, and bursa	15740	403490	212	6162	74	2327	309	6827
Synovitis and tenosynovitis	8290	403490	125	6162	48	2327	153	6827
[truncated: 299 more rows]

## Sheet: S3
Supplementary Table 3. Number of cases and controls for each trait in phenome-wide association studies after removal of related individuals
phenotype	N_cases_EUR	N_control_EUR	N_cases_SAS	N_control_SAS	N_cases_EAS	N_control_EAS	N_cases_AFR	N_control_AFR
Blood Sodium (primary care)	162346		2768		773		1965
Blood Potassium (primary care)	162129		2765		770		1964
Blood chloride (primary care)	12612		126
Seizures	9180	186916	128	2855			117	2153
Stroke/Cerebrovascular events	8996	188374	140	2886			159	2161
Hemorrhagic stroke	2180	188836
Ischemic stroke	8430	188421	131	2887			155	2162
Transient ischemic events	3490	187064
Suicide ideation/attempts	4284	165599
Liver failure	1115	191365
Acute kidney injury	18572	185996	363	2783	50	920	403	2083
Prolonged QTc	82	179118
Ventricular arrhythmias	2598	178974	57	2731
Acute coronary syndrome	3909	176803	154	2455
Myocardial infarction	24662	175139	650	2426	52	901	230	2062
Agranulocytosis/neutropaenia	6999	192656	78	2937			198	2080
Aplastic anaemia	1093	184080
Bleeding events	42785	176528	708	2700	218	858	739	1980
Acute angle closure glaucoma	1551	189481
Hearing loss	25364	142739	323	2396	60	829	134	1949
Anaphylactic reactions	1886	195094
Asthma	47838	159873	883	2376	181	826	764	1822
Acute urinary retention	16729	181212	210	2781			183	2101
Parkinson's disease simple	3499	188429
Motor neuron disease	632	188763
Alzheimer's disease	1893	190843
Gastrointestinal bleed	37967	179090	645	2724	201	867	656	2005
Cerebral haemorrhage	4492	197583	68	3023			81	2238
Haemarthrosis	414	199703
Haemothorax	786	199596
Carpal tunnel syndrome	26196	179581	307	2787	102	876	315	2064
Diabetes mellitus	28996	179517	1583	1978	164	822	1056	1754
Type 1 diabetes	2106	181060	80	2016			63	1777
Type 2 diabetes	27090	179628	1541	1978	159	822	989	1755
Guillain-Barre syndrome	493	197963
Human immunodeficiency virus [HIV]	1735	193175					70	2140
Multiple sclerosis	2332	188490
Chronic obstructive pulmonary disease (COPD clinical codes)	27079	172043	270	2567			192	1970
Bronchiectasis	6105	175607	69	2596			69	1982
Alpha-1 antitrypsin deficiency	162	176486
Ever smoked	169228	197847	1150	4910	462	1679	1477	5028
Family history Prostate cancer	413921	6929	6449	185	2336	102	7111	226
Family history Severe depression	60184	360878	582	6052	162	2276	596	6741
Family history Parkinson's disease	18213	402704	185	6449	69	2369	125	7211
Family history Alzheimer's disease/dementia	60567	360559	356	6278	162	2276	461	6876
Family history Diabetes	97444	323762	3779	2855	901	1537	3091	4248
Family history High blood pressure	212732	208563	3980	2653	1473	965	4669	2670
Family history Chronic bronchitis/emphysema	73694	347498	568	6066	168	2270	297	7041
Family history Breast cancer	410543	10322	6446	188	2322	116	7002	335
Family history Bowel cancer	50783	370290	300	6334	172	2266	356	6980
Family history Lung cancer	57392	363735	293	6341	245	2193	222	7115
Family history Stroke	127703	293654	1857	4780	711	1727	1793	5547
Family history Heart disease	209911	211554	3192	3444	726	1712	1473	5866
Tinnitus	60843	352680	1171	5368	362	2057	1166	6116
Tinnitus (severe)	6311	358424	155	5447			88	6183
Chronic dry cough	8519	93686
Eosinophilia (case control >=0.3)	66096	342636	1801	4555	376	1992	884	6044
Emphysema	4711	176184
Chronic obstructive pulmonary disease (spirometry GOLD1+)	53400	268635
Thyroid eye disease	295	199770
Depression	18539	162129	216	2545			137	1869
Migraine (primary care)	46456	150747	349	2266	117	777	385	1593
Serious Infection (sepsis)	14222	406695	234	6400			220	7116
Common cancers	98654	322663	754	5880	296	2143	934	6403
Parkinson's disease (+ medication)	749	187595
Irritable Bowel Syndrome	58546	108750	476	730	133	431	492	808
Irritable Bowel Syndrome (whole pop controls)	58546	334306	476	5696	133	2204	492	6537
3-Hydroxybutyrate	103216		1539		520		1685
Acetate	110129		1672		585		1765
Acetoacetate	109516		1662		587		1753
Acetone	107215		1661		580		1745
Alanine	110616		1679		592		1771
Albumin	107202		1661		580		1745
Apolipoprotein A1	107218		1661		580		1745
Apolipoprotein B	107218		1661		580		1745
Apolipoprotein B to Apolipoprotein A1 ratio	107218		1661		580		1745
Average Diameter for HDL Particles	107218		1661		580		1745
Average Diameter for LDL Particles	107218		1661		580		1745
Average Diameter for VLDL Particles	107218		1661		580		1745
Cholesterol in Chylomicrons and Extremely Large VLDL	100394		1589		529		1193
Cholesterol in IDL	107218		1661		580		1745
Cholesterol in Large HDL	110528		1677		592		1770
Cholesterol in Large LDL	110613		1679		592		1771
Cholesterol in Large VLDL	109929		1675		586		1723
Cholesterol in Medium HDL	110617		1679		592		1771
Cholesterol in Medium LDL	110614		1679		592		1771
Cholesterol in Medium VLDL	110577		1679		591		1768
Cholesterol in Small HDL	107218		1661		580		1745
Cholesterol in Small LDL	110616		1679		592		1771
Cholesterol in Small VLDL	107218		1661		580		1745
Cholesterol in Very Large HDL	110481		1677		592		1769
Cholesterol in Very Large VLDL	107607		1658		576		1576
Cholesterol in Very Small VLDL	107218		1661		580		1745
Cholesterol to Total Lipids in Chylomicrons and Extremely Large VLDL percentage	100394		1589		529		1193
Cholesterol to Total Lipids in IDL percentage	107218		1661		580		1745
Cholesterol to Total Lipids in Large HDL percentage	110528		1677		592		1770
Cholesterol to Total Lipids in Large LDL percentage	110613		1679		592		1771
Cholesterol to Total Lipids in Large VLDL percentage	109929		1675		586		1723
Cholesterol to Total Lipids in Medium HDL percentage	110617		1679		592		1771
Cholesterol to Total Lipids in Medium LDL percentage	110614		1679		592		1771
Cholesterol to Total Lipids in Medium VLDL percentage	110577		1679		591		1768
Cholesterol to Total Lipids in Small HDL percentage	107218		1661		580		1745
Cholesterol to Total Lipids in Small LDL percentage	110616		1679		592		1771
Cholesterol to Total Lipids in Small VLDL percentage	107218		1661		580		1745
Cholesterol to Total Lipids in Very Large HDL percentage	110481		1677		592		1769
Cholesterol to Total Lipids in Very Large VLDL percentage	107607		1658		576		1576
Cholesterol to Total Lipids in Very Small VLDL percentage	107218		1661		580		1745
Cholesteryl Esters in Chylomicrons and Extremely Large VLDL	90818		1471		479		927
Cholesteryl Esters in HDL	107218		1661		580		1745
Cholesteryl Esters in IDL	107218		1661		580		1745
Cholesteryl Esters in LDL	110616		1679		592		1771
Cholesteryl Esters in Large HDL	110500		1677		592		1769
Cholesteryl Esters in Large LDL	110613		1679		592		1771
Cholesteryl Esters in Large VLDL	108955		1663		579		1651
Cholesteryl Esters in Medium HDL	110617		1679		592		1771
Cholesteryl Esters in Medium LDL	110614		1679		592		1771
Cholesteryl Esters in Medium VLDL	109789		1647		583		1757
Cholesteryl Esters in Small HDL	110619		1679		592		1771
Cholesteryl Esters in Small LDL	110616		1679		592		1771
Cholesteryl Esters in Small VLDL	110613		1678		591		1770
Cholesteryl Esters in VLDL	107218		1661		580		1745
Cholesteryl Esters in Very Large HDL	110114		1668		590		1762
Cholesteryl Esters in Very Large VLDL	103512		1615		554		1429
Cholesteryl Esters in Very Small VLDL	107218		1661		580		1745
Cholesteryl Esters to Total Lipids in Chylomicrons and Extremely Large VLDL percentage	90817		1471		479		927
Cholesteryl Esters to Total Lipids in IDL percentage	107218		1661		580		1745
Cholesteryl Esters to Total Lipids in Large HDL percentage	110500		1677		592		1769
Cholesteryl Esters to Total Lipids in Large LDL percentage	110613		1679		592		1771
Cholesteryl Esters to Total Lipids in Large VLDL percentage	108955		1663		579		1651
Cholesteryl Esters to Total Lipids in Medium HDL percentage	110617		1679		592		1771
Cholesteryl Esters to Total Lipids in Medium LDL percentage	110614		1679		592		1771
Cholesteryl Esters to Total Lipids in Medium VLDL percentage	109789		1647		583		1757
Cholesteryl Esters to Total Lipids in Small HDL percentage	110619		1679		592		1771
Cholesteryl Esters to Total Lipids in Small LDL percentage	110616		1679		592		1771
Cholesteryl Esters to Total Lipids in Small VLDL percentage	110613		1678		591		1770
Cholesteryl Esters to Total Lipids in Very Large HDL percentage	110114		1668		590		1762
Cholesteryl Esters to Total Lipids in Very Large VLDL percentage	103512		1615		554		1429
Cholesteryl Esters to Total Lipids in Very Small VLDL percentage	107218		1661		580		1745
Citrate	110608		1679		592		1768
Clinical LDL Cholesterol	110616		1679		592		1771
Concentration of Chylomicrons and Extremely Large VLDL Particles	107218		1661		580		1745
Concentration of HDL Particles	107218		1661		580		1745
Concentration of IDL Particles	107218		1661		580		1745
Concentration of LDL Particles	107218		1661		580		1745
Concentration of Large HDL Particles	107218		1661		580		1745
Concentration of Large LDL Particles	107218		1661		580		1745
Concentration of Large VLDL Particles	107218		1661		580		1745
Concentration of Medium HDL Particles	107218		1661		580		1745
Concentration of Medium LDL Particles	107218		1661		580		1745
Concentration of Medium VLDL Particles	107218		1661		580		1745
Concentration of Small HDL Particles	107218		1661		580		1745
Concentration of Small LDL Particles	107218		1661		580		1745
Concentration of Small VLDL Particles	107218		1661		580		1745
Concentration of VLDL Particles	107218		1661		580		1745
Concentration of Very Large HDL Particles	107218		1661		580		1745
Concentration of Very Large VLDL Particles	107218		1661		580		1745
Concentration of Very Small VLDL Particles	107218		1661		580		1745
Creatinine	105736		1589		558		1688
Degree of Unsaturation	110545		1679		592		1769
Docosahexaenoic Acid	110545		1679		592		1769
Docosahexaenoic Acid to Total Fatty Acids percentage	110545		1679		592		1769
Free Cholesterol in Chylomicrons and Extremely Large VLDL	86101		1393		447		713
Free Cholesterol in HDL	107218		1661		580		1745
Free Cholesterol in IDL	107218		1661		580		1745
Free Cholesterol in LDL	110609		1679		592		1771
Free Cholesterol in Large HDL	109711		1662		587		1748
Free Cholesterol in Large LDL	110608		1679		592		1771
Free Cholesterol in Large VLDL	107211		1652		575		1536
Free Cholesterol in Medium HDL	110616		1679		592		1771
Free Cholesterol in Medium LDL	110600		1679		592		1771
Free Cholesterol in Medium VLDL	110537		1677		591		1762
Free Cholesterol in Small HDL	107218		1661		580		1745
Free Cholesterol in Small LDL	110478		1675		590		1767
Free Cholesterol in Small VLDL	110597		1678		591		1767
Free Cholesterol in VLDL	107218		1661		580		1745
Free Cholesterol in Very Large HDL	109753		1663		586		1762
Free Cholesterol in Very Large VLDL	93045		1452		474		945
Free Cholesterol in Very Small VLDL	107218		1661		580		1745
Free Cholesterol to Total Lipids in Chylomicrons and Extremely Large VLDL percentage	86100		1393		447		713
Free Cholesterol to Total Lipids in IDL percentage	107218		1661		580		1745
Free Cholesterol to Total Lipids in Large HDL percentage	109711		1662		587		1748
Free Cholesterol to Total Lipids in Large LDL percentage	110608		1679		592		1771
Free Cholesterol to Total Lipids in Large VLDL percentage	107211		1652		575		1536
Free Cholesterol to Total Lipids in Medium HDL percentage	110616		1679		592		1771
Free Cholesterol to Total Lipids in Medium LDL percentage	110600		1679		592		1771
Free Cholesterol to Total Lipids in Medium VLDL percentage	110537		1677		591		1762
Free Cholesterol to Total Lipids in Small HDL percentage	107218		1661		580		1745
Free Cholesterol to Total Lipids in Small LDL percentage	110478		1675		590		1767
Free Cholesterol to Total Lipids in Small VLDL percentage	110597		1678		591		1767
Free Cholesterol to Total Lipids in Very Large HDL percentage	109753		1663		586		1762
Free Cholesterol to Total Lipids in Very Large VLDL percentage	93045		1452		474		945
Free Cholesterol to Total Lipids in Very Small VLDL percentage	107218		1661		580		1745
Glucose	110423		1678		592		1767
Glutamine	110309		1675		590		1758
Glycine	109908		1669		587		1758
Glycoprotein Acetyls	107218		1661		580		1745
HDL Cholesterol	107218		1661		580		1745
Histidine	110448		1678		592		1767
Isoleucine	107215		1661		580		1745
LDL Cholesterol	110616		1679		592		1771
Lactate	106969		1659		580		1738
Leucine	110616		1679		592		1771
Linoleic Acid	110545		1679		592		1769
Linoleic Acid to Total Fatty Acids percentage	110545		1679		592		1769
Monounsaturated Fatty Acids	110545		1679		592		1769
Monounsaturated Fatty Acids to Total Fatty Acids percentage	110545		1679		592		1769
Omega-3 Fatty Acids	110545		1679		592		1769
Omega-3 Fatty Acids to Total Fatty Acids percentage	110545		1679		592		1769
Omega-6 Fatty Acids	110545		1679		592		1769
Omega-6 Fatty Acids to Omega-3 Fatty Acids ratio	110545		1679		592		1769
Omega-6 Fatty Acids to Total Fatty Acids percentage	110545		1679		592		1769
Phenylalanine	110571		1678		592		1770
Phosphatidylcholines	110545		1679		592		1769
Phosphoglycerides	110545		1679		592		1769
Phospholipids in Chylomicrons and Extremely Large VLDL	87932		1433		456		782
Phospholipids in HDL	107218		1661		580		1745
Phospholipids in IDL	107218		1661		580		1745
Phospholipids in LDL	107218		1661		580		1745
Phospholipids in Large HDL	110606		1679		592		1771
Phospholipids in Large LDL	107218		1661		580		1745
Phospholipids in Large VLDL	106766		1650		568		1500
Phospholipids in Medium HDL	110618		1679		592		1771
Phospholipids in Medium LDL	107218		1661		580		1745
Phospholipids in Medium VLDL	110592		1678		591		1766
Phospholipids in Small HDL	107218		1661		580		1745
Phospholipids in Small LDL	107218		1661		580		1745
Phospholipids in Small VLDL	107218		1661		580		1745
Phospholipids in VLDL	107218		1661		580		1745
Phospholipids in Very Large HDL	109507		1653		584		1752
Phospholipids in Very Large VLDL	99545		1555		514		1165
Phospholipids in Very Small VLDL	107218		1661		580		1745
Phospholipids to Total Lipids in Chylomicrons and Extremely Large VLDL percentage	87931		1433		456		782
Phospholipids to Total Lipids in IDL percentage	107218		1661		580		1745
Phospholipids to Total Lipids in Large HDL percentage	110606		1679		592		1771
Phospholipids to Total Lipids in Large LDL percentage	107218		1661		580		1745
Phospholipids to Total Lipids in Large VLDL percentage	106766		1650		568		1500
Phospholipids to Total Lipids in Medium HDL percentage	110618		1679		592		1771
Phospholipids to Total Lipids in Medium LDL percentage	107218		1661		580		1745
Phospholipids to Total Lipids in Medium VLDL percentage	110592		1678		591		1766
Phospholipids to Total Lipids in Small HDL percentage	107218		1661		580		1745
Phospholipids to Total Lipids in Small LDL percentage	107218		1661		580		1745
Phospholipids to Total Lipids in Small VLDL percentage	107218		1661		580		1745
Phospholipids to Total Lipids in Very Large HDL percentage	109507		1653		584		1752
Phospholipids to Total Lipids in Very Large VLDL percentage	99545		1555		514		1165
Phospholipids to Total Lipids in Very Small VLDL percentage	107218		1661		580		1745
Polyunsaturated Fatty Acids	110545		1679		592		1769
Polyunsaturated Fatty Acids to Monounsaturated Fatty Acids ratio	110545		1679		592		1769
Polyunsaturated Fatty Acids to Total Fatty Acids percentage	110545		1679		592		1769
Pyruvate	110307		1675		590		1759
Remnant Cholesterol (Non-HDL, Non-LDL -Cholesterol)	107218		1661		580		1745
Saturated Fatty Acids	110545		1679		592		1769
Saturated Fatty Acids to Total Fatty Acids percentage	110545		1679		592		1769
Sphingomyelins	110545		1679		592		1769
Total Cholesterol	107218		1661		580		1745
Total Cholesterol Minus HDL-C	107218		1661		580		1745
Total Cholines	110545		1679		592		1769
Total Concentration of Branched-Chain Amino Acids (Leucine + Isoleucine + Valine)	110589		1679		592		1770
Total Concentration of Lipoprotein Particles	107218		1661		580		1745
Total Esterified Cholesterol	107218		1661		580		1745
Total Fatty Acids	110545		1679		592		1769
Total Free Cholesterol	107218		1661		580		1745
Total Lipids in Chylomicrons and Extremely Large VLDL	107433		1659		578		1544
Total Lipids in HDL	107218		1661		580		1745
Total Lipids in IDL	107218		1661		580		1745
Total Lipids in LDL	107218		1661		580		1745
Total Lipids in Large HDL	107218		1661		580		1745
Total Lipids in Large LDL	107218		1661		580		1745
Total Lipids in Large VLDL	110610		1679		592		1769
Total Lipids in Lipoprotein Particles	107218		1661		580		1745
Total Lipids in Medium HDL	107218		1661		580		1745
Total Lipids in Medium LDL	107218		1661		580		1745
Total Lipids in Medium VLDL	107218		1661		580		1745
Total Lipids in Small HDL	107218		1661		580		1745
Total Lipids in Small LDL	107218		1661		580		1745
Total Lipids in Small VLDL	107218		1661		580		1745
Total Lipids in VLDL	107218		1661		580		1745
Total Lipids in Very Large HDL	110596		1678		592		1770
Total Lipids in Very Large VLDL	109742		1674		586		1710
Total Lipids in Very Small VLDL	107218		1661		580		1745
Total Phospholipids in Lipoprotein Particles	107218		1661		580		1745
Total Triglycerides	107218		1661		580		1745
Triglycerides in Chylomicrons and Extremely Large VLDL	101474		1580		529		1222
Triglycerides in HDL	107218		1661		580		1745
Triglycerides in IDL	107218		1661		580		1745
Triglycerides in LDL	107218		1661		580		1745
Triglycerides in Large HDL	109610		1582		578		1650
Triglycerides in Large LDL	107218		1661		580		1745
Triglycerides in Large VLDL	110571		1679		591		1765
Triglycerides in Medium HDL	110589		1677		592		1758
Triglycerides in Medium LDL	110611		1679		592		1768
Triglycerides in Medium VLDL	110619		1679		591		1771
Triglycerides in Small HDL	110569		1679		590		1767
Triglycerides in Small LDL	96641		1432		500		972
Triglycerides in Small VLDL	107218		1661		580		1745
Triglycerides in VLDL	107218		1661		580		1745
Triglycerides in Very Large HDL	14300		178
Triglycerides in Very Large VLDL	107401		1660		575		1517
Triglycerides in Very Small VLDL	107218		1661		580		1745
Triglycerides to Phosphoglycerides ratio	110545		1679		592		1769
Triglycerides to Total Lipids in Chylomicrons and Extremely Large VLDL percentage	101473		1580		529		1222
Triglycerides to Total Lipids in IDL percentage	107218		1661		580		1745
Triglycerides to Total Lipids in Large HDL percentage	109610		1582		578		1650
Triglycerides to Total Lipids in Large LDL percentage	107218		1661		580		1745
Triglycerides to Total Lipids in Large VLDL percentage	110571		1679		591		1765
Triglycerides to Total Lipids in Medium HDL percentage	110589		1677		592		1758
Triglycerides to Total Lipids in Medium LDL percentage	110611		1679		592		1768
Triglycerides to Total Lipids in Medium VLDL percentage	110619		1679		591		1771
Triglycerides to Total Lipids in Small HDL percentage	110569		1679		590		1767
Triglycerides to Total Lipids in Small LDL percentage	96641		1432		500		972
Triglycerides to Total Lipids in Small VLDL percentage	107218		1661		580		1745
Triglycerides to Total Lipids in Very Large HDL percentage	14300		178
Triglycerides to Total Lipids in Very Large VLDL percentage	107401		1660		575		1517
Triglycerides to Total Lipids in Very Small VLDL percentage	107218		1661		580		1745
Tyrosine	110462		1678		592		1768
VLDL Cholesterol	107218		1661		580		1745
Valine	110590		1679		592		1770
Standing height	419292		6486		2422		7218
Sitting height	419300		6482		2423		7214
Weight	413863		6452		2397		7118
Body mass index	413859		6452		2397		7118
Waist circumference	419467		6548		2423		7232
Hip circumference	419424		6547		2423		7229
Whole body fat-free mass	413257		6449		2395		7108
Whole body fat mass	412664		6444		2377		7098
Basal metabolic rate	413281		6449		2395		7110
birth weight	245150		1665		874		1882
Diastolic blood pressure	399485		6468		2339		7224
Systolic blood pressure	399481		6468		2339		7224
Forced vital capacity (best)	321538
Forced expiratory volume in 1-second (FEV1), Best measure	321538
Peak expiratory flow	385495		6032		2269		6611
10P Liver PDFF (proton density fat fraction)	9235
Liver iron corrected T1	2624
Visceral adipose tissue volume (VAT)	23363		174				120
Abdominal subcutaneous adipose tissue volume	23352		174				120
FR liver PDFF mean	15203		102
Total BMD (bone mineral density)	37873		293		155		226
Total BMC (bone mineral content)	37873		293		155		226
Pulse wave Arterial stiffness index	141156		4122		1095		4089
1gG antigen for Herpes Simplex virus-1	8724		140				138
2mgG unique antigen for Herpes Simplex virus-2	8724		140				138
BK VP1 antigen for Human Polyomavirus BKV	8724		140				138
CagA antigen for Helicobacter pylori	4423
Catalase antigen for Helicobacter pylori	8724		140				138
GroEL antigen for Helicobacter pylori	8724		140				138
OMP antigen for Helicobacter pylori	8724		140				138
UreA antigen for Helicobacter pylori	8724		140				138
VacA antigen for Helicobacter pylori	8724		140				138
Core antigen for Hepatitis C Virus	8724		140				138
NS3 antigen for Hepatitis C Virus	8724		140				138
E6 antigen for Human Papillomavirus type-16	8724		140				138
E7 antigen for Human Papillomavirus type-16	8724		140				138
L1 antigen for Human Papillomavirus type-16	8724		140				138
L1 antigen for Human Papillomavirus type-18	8724		140				138
EA-D antigen for Epstein-Barr Virus	8724		140				138
EBNA-1 antigen for Epstein-Barr Virus	8724		140				138
VCA p18 antigen for Epstein-Barr Virus	8724		140				138
ZEBRA antigen for Epstein-Barr Virus	8724		140				138
HBc antigen for Hepatitis B Virus	8724		140				138
HBe antigen for Hepatitis B Virus	8724		140				138
HIV-1 env antigen for Human Immunodeficiency Virus	8724		140				138
HIV-1 gag antigen for Human Immunodeficiency Virus	8724		140				138
HTLV-1 env antigen for Human T-Lymphotropic Virus 1	8724		140				138
HTLV-1 gag antigen for Human T-Lymphotropic Virus 1	8724		140				138
IE1A antigen for Human Herpesvirus-6	8724		140				138
IE1B antigen for Human Herpesvirus-6	8724		140				138
U14 antigen for Human Herpesvirus-7	8724		140				138
p101 k antigen for Human Herpesvirus-6	8724		140				138
JC VP1 antigen for Human Polyomavirus JCV	8724		140				138
K8.1 antigen for Kaposi's Sarcoma-Associated Herpesvirus	8724		140				138
LANA antigen for Kaposi's Sarcoma-Associated Herpesvirus	8724		140				138
MC VP1 antigen for Merkel Cell Polyomavirus	8724		140				138
PorB antigen for Chlamydia trachomatis	8724		140				138
momp A antigen for Chlamydia trachomatis	8724		140				138
momp D antigen for Chlamydia trachomatis	8724		140				138
pGP3 antigen for Chlamydia trachomatis	8724		140				138
tarp-D F1 antigen for Chlamydia trachomatis	8724		140				138
tarp-D F2 antigen for Chlamydia trachomatis	8724		140				138
gE / gI antigen for Varicella Zoster Virus	8724		140				138
p22 antigen for Toxoplasma gondii	8724		140				138
sag1 antigen for Toxoplasma gondii	8724		140				138
pp 28 antigen for Human Cytomegalovirus	8724		140				138
pp 52 antigen for Human Cytomegalovirus	8724		140				138
pp150 Nter antigen for Human Cytomegalovirus	8724		140				138
Albumin	370286		5747		2117		6386
Alkaline phosphatase	401999		6283		2320		6886
Alanine aminotransferase	401837		6273		2319		6885
Apolipoprotein A	368163		5737		2099		6359
Apolipoprotein B	400138		6229		2302		6827
Aspartate aminotransferase	400615		6262		2302		6847
Direct bilirubin	345832		5221		1951		5720
Urea	401737		6283		2317		6882
Calcium	370164		5750		2121		6386
Cholesterol	401989		6282		2320		6883
Creatinine	401802		6283		2319		6882
C-reactive protein	401164		6263		2313		6874
Gamma glutamyltransferase	401782		6281		2317		6881
Glucose	369885		5747		2118		6377
Glycated haemoglobin (HbA1c)	401799		6233		2309		5876
HDL cholesterol	370123		5740		2119		6383
IGF-1	400003		6244		2312		6838
LDL direct	401272		6268		2319		6871
Lipoprotein A	324058		5614		2071		5778
Oestradiol	68190		1180		548		1863
Phosphate	369601		5739		2120		6374
Rheumatoid factor	38100		548		171		542
Sex hormone binding globulin	366944		5712		2104		6330
Total bilirubin	400433		6260		2300		6842
Testosterone	366758		5705		2150		6249
Total protein	369905		5748		2119		6387
Triglycerides	401683		6276		2319		6881
Urate	401518		6275		2317		6878
Vitamin D	385455		5560		2239		6684
White blood cell (leukocyte) count	408517		6358		2366		6930
Red blood cell (erythrocyte) count	408522		6358		2366		6930
Haemoglobin concentration	408522		6358		2366		6930
Haematocrit percentage	408522		6358		2366		6930
Mean corpuscular volume	408521		6358		2366		6930
Mean corpuscular haemoglobin	408519		6358		2366		6930
Mean corpuscular haemoglobin concentration	408517		6358		2366		6930
Red blood cell (erythrocyte) distribution width	408521		6358		2366		6930
Platelet count	408520		6358		2366		6930
Platelet crit	408516		6358		2366		6930
Mean platelet (thrombocyte) volume	408515		6358		2366		6930
Platelet distribution width	408515		6358		2366		6930
Lymphocyte count	407837		6333		2364		6909
Monocyte count	407837		6333		2364		6909
Neutrophil count	407837		6333		2364		6909
Eosinophil count	407837		6333		2364		6909
Basophil count	407837		6333		2364		6909
Nucleated red blood cell count	407829		6333		2364		6909
Reticulocyte percentage	402207		6199		2316		6753
Reticulocyte count	402207		6199		2316		6753
Mean reticulocyte volume	402207		6199		2316		6752
Mean sphered cell volume	402208		6199		2316		6753
Immature reticulocyte fraction	402207		6199		2316		6752
High light scatter reticulocyte percentage	402208		6199		2316		6753
High light scatter reticulocyte count	402207		6199		2316		6753
Microalbumin in urine	137129		2420		762		3365
Creatinine (enzymatic) in urine	409396		6319		2351		7041
Potassium in urine	408597		6313		2349		7038
Sodium in urine	408600		6307		2349		7033
Snoring	148278	237801	2527	3345	750	1350	2274	4150
Sleep duration	419936		6543		2399		7273
Usual bad sleeper compared to never/sometimes	120762	287001	1457	4958	415	1928	1437	5744
narcolepsy (often)	12422	330304	354	3867	100	1451	524	3939
Cigarettes per day	32625		365		124		517
Pack years	137565		878		331		1113
Comparative body size thinner	140778	270191	2765	3271	907	1339	2540	4175
Comparative body size plumper	68917	343345	735	5313	217	2033	1181	5542
Comparatively shorter age 10	87581	325283	1260	4872	545	1706	1418	5389
Comparatively taller age 10	110337	302270	1074	5059	383	1871	1751	5063
Myopia (all)	29141	64622	938	2246	372	483	977	2693
Myopia (highly myopic)	3844	65696	118	2279	94	485	108	2731
Cough on most days	15630	96049	76	531
Bring up phlegm/sputum/mucus on most days	9857	101818	59	548			53	513
Hand grip strength	419360		6546		2422		7231
Heel bone mineral density (BMD) (lowest)	167472		4266		1172		4106
Carotid intima media thickness (IMT) (max)	44412		349		184		273
Carotid intima media thickness (IMT) (mean)	44412		349		184		273
Intra-ocular pressure, corneal-compensated (highest)	107031		3231		892		3693
Speech-reception-threshold (SRT)	177154		3798		1117		4005
eGFR	401944		6284		2321		6885
Corrected QT interval (QTc Bazett)	23174		175				130
Waist to hip ratio	419360		6546		2423		7226
FEV1/FVC ratio (best)	321538
Multi site chronic pain	413132		6066		2326		6842
Intestinal infection	6842	413101	146	6467			164	7134
Bacterial enteritis	4447	413449	94	6471			122	7143
Intestinal e.coli	53	414122
Intestinal infection due to C. difficile	1335	413928
Viral Enteritis	1758	413864
Intestinal infection due to protozoa	95	414113
Tuberculosis	265	393066	74	6048
Septicemia	13631	391319	220	6034			217	6753
Gram negative septicemia	2772	392729
Gram positive septicemia	1134	392943
Bacterial infection NOS	22168	390081	426	6018	82	2318	418	6742
Staphylococcus infections	5729	392375	75	6048			98	6765
Streptococcus infection	3547	392614					63	6773
E. coli	6808	392151	130	6044			111	6767
Herpes zoster	918	411068
Herpes zoster with nervous system complications	228	411171
Herpes simplex	443	411145
Viral hepatitis	2322	410937	51	6440	59	2345	99	7050
Viral hepatitis A	121	411200
Viral hepatitis B	277	411180
Viral hepatitis C	426	411174
Chronic hepatitis	470	411150
Hepatitis NOS	1032	411087
Human immunodeficiency virus [HIV] disease	195	411202
HIV infection, symptomatic	158	411204
Viral warts & HPV	1543	410986
Viral infection	5068	410503	106	6433			113	7043
Varicella infection	84	411208
Infectious mononucleosis	90	411202
Postoperative infection	7203	411029	107	6486			121	7151
Infection/inflammation of internal prosthetic device; implant; and graft	2365	411689
Sexually transmitted infections (not HIV or hepatitis)	91	419782
Dermatophytosis / Dermatomycosis	657	414005
Dermatophytosis	645	414008
Dermatophytosis of nail	174	414077
Althete's foot	258	414065
Dermatophytosis of the body	91	414092
Candidiasis	5625	413333	93	6499			104	7175
Candidiasis of skin and nails	104	414095
Mycoses	602	414018
Aspergillosis	349	414048
Spirochetal infection	153	418670
Lyme disease	67	418682
Infestation (lice, mites)	80	418682
Arthropod-borne diseases	94	418682					120	7163
Helminthiases	252	418658
Intestinal helminthiases	211	418660
Other infectious and parasitic diseases	771	418582
Cancer of mouth	1353	416391
Cancer of lip	122	416542
Cancer of tongue	592	416490
Cancer of major salivary glands	261	416520
Cancer of the gums	99	416548
Cancer of the mouth floor	101	416544
Cancer of larynx, pharynx, nasal cavities	1328	416399
Cancer of oropharynx	544	416503
Cancer of nasopharynx	74	416553
Cancer of hypopharynx	117	416542
Cancer of larynx	518	416487
Cancer of of nasal cavities	127	416546
Cancer of esophagus	1708	392032
Cancer of stomach	1322	392063
Colorectal cancer	9749	372816	72	6029			97	6717
Colon cancer	6756	373171					75	6719
Malignant neoplasm of rectum, rectosigmoid junction, and anus	4611	373403
Cancer of liver and intrahepatic bile duct	1066	392112
Malignant neoplasm of liver, primary	507	392191
Pancreatic cancer	1722	392020
Neoplasm of unspecified nature of digestive system	2321	391958
Malignant neoplasm of other and ill-defined sites within the digestive organs and peritoneum	10716	390848	89	6293			127	7005
Malignant neoplasm of small intestine, including duodenum	452	392193
Malignant neoplasm of gallbladder and extrahepatic bile ducts	537	392161
Malignant neoplasm of retroperitoneum and peritoneum	468	392166
Cancer of intrathoracic organs	147	414117
Cancer within the respiratory system	6655	413188					65	7232
Cancer of bronchus; lung	5861	413278					57	7233
Cancer of bone and connective tissue	955	418928
Bone cancer	263	419016
Cancer of connective tissue	738	418957
Skin cancer	40638	379341
Melanomas of skin, dx or hx	7249	383387
Melanomas of skin	7249	383387
Other non-epithelial cancer of skin	34328	380086
Carcinoma in situ of skin	2711	383905
Neoplasm of uncertain behavior of skin	358	384196
Breast cancer	20770	388113	214	6272	100	2249	224	6866
Breast cancer [female]	20449	201548	202	2797	99	1455	217	3824
Malignant neoplasm of female breast	19412	201632	186	2799	90	1455	197	3825
Neoplasm of uncertain behavior of breast	170	390815
Acquired absence of breast	4732	201701	61	2795			63	3805
Cervical cancer and dysplasia	6070	195082	51	2637			123	3138
Cervical cancer	656	195546
Cervical intraepithelial neoplasia [CIN] [Cervical dysplasia]	5530	195121					115	3138
Malignant neoplasm of uterus	2614	195468
Cancer of other female genital organs	2970	203783
Malignant neoplasm of ovary and other uterine adnexa	2160	203857
Malignant neoplasm of ovary	2035	203869
Cancer of other female genital organs (excluding uterus and ovary)	691	203973
Cancer of prostate	14913	164940	100	3145			332	2594
Cancer of other male genital organs	969	185835
Malignant neoplasm of unspecified male genital organ	159	185884
Malignant neoplasm of testis	619	185854
Neoplasm of uncertain behavior of male genital organs	192	185882
Cancer of urinary organs (incl. kidney and bladder)	7965	411963	73	6539			51	7247
Cancer of kidney and renal pelvis	2434	412661
Malignant neoplasm of kidney, except pelvis	2353	412674
Malignant neoplasm of renal pelvis	211	412938
Cancer of bladder	4639	412376
Malignant neoplasm of bladder	4044	412456
Malignant neoplasm of other urinary organs	369	412920
Cancer of eye	306	416641
Manlignant and unknown neoplasms of brain and nervous system	1513	416499
Cancer of brain and nervous system	1198	416532
Cancer of brain	1088	416542
Thyroid cancer	811	417042
Cancer of other endocrine glands	185	417127
Cancer, suspected or other	35815	358888	287	6020	93	2242	445	6472
Malignant neoplasm, other	34655	359028	276	6020	87	2242	435	6474
Malignant neoplasm of head, face, and neck	91	363192
Chemotherapy	25285	360252	301	6022	72	2244	369	6485
Secondary malignant neoplasm	20550	360715	150	6031	69	2241	230	6504
Secondary malignancy of lymph nodes	10998	361845	85	6037			119	6510
Secondary malignancy of respiratory organs	5736	362509					72	6513
Secondary malignant neoplasm of digestive systems	3886	362750
Secondary malignant neoplasm of liver	6506	362427					80	6515
Secondary malignancy of brain/spine	1948	362977
Secondary malignancy of bone	5442	362568					76	6517
Secondary malignant neoplasm of skin	450	363135
Neoplasm of uncertain behavior	2959	362828					57	6515
Neurofibromatosis	146	363178
Myeloproliferative disease	2208	411527					50	7162
Polycythemia vera	632	406051
Hodgkin's disease	545	411757
Cancer of other lymphoid, histiocytic tissue	4720	411219					54	7164
Non-Hodgkins lymphoma	3746	411342
Nodular lymphoma	696	411734
Large cell lymphoma	1371	411651
Leukemia	3741	411331					65	7165
Lymphoid leukemia	1371	411635
Lymphoid leukemia, acute	124	411815
Lymphoid leukemia, chronic	1227	411651
Myeloid leukemia	984	411716
Myeloid leukemia, acute	696	411753
Myeloid leukemia, chronic	283	411798
Monocytic leukemia	120	411815
Multiple myeloma	1317	411651
Benign neoplasm of colon	40880	374738	520	6063	168	2247	488	6768
Benign neoplasm of lip, oral cavity, and pharynx	1477	416348
Benign neoplasm of other parts of digestive system	11764	393515	160	6321			108	7031
Benign neoplasm of respiratory and intrathoracic organs	580	419301
Benign neoplasm of bone and articular cartilage	459	371004
Lipoma	9406	409171	185	6401			253	7016
Lipoma of skin and subcutaneous tissue	6449	409569	143	6403			209	7023
Other benign neoplasm of connective and other soft tissue	1669	410222
Benign neoplasm of skin	12328	406744	80	6522			72	7214
Vascular hamartomas and non-neoplastic nevi	1104	408239
Nevus, non-neoplastic	1038	408247
Benign neoplasm of uterus	13626	209446	255	2785	134	1447	903	3239
Uterine leiomyoma	13285	209475	251	2785	133	1447	895	3239
Other benign neoplasm of uterus	480	210556
Benign neoplasm of ovary	2191	193741
Benign neoplasm of other female genital organs	295	193809
Benign neoplasm of male genital organs	251	185875
Benign neoplasm of kidney and other urinary organs	351	371029
Benign neoplasm of eye	302	416627
Benign neoplasm of eye, uveal	194	416642
Benign neoplasm of brain and other parts of nervous system	1819	416435
Benign neoplasm of brain, cranial nerves, meninges	1693	416457
Benign neoplasm of spinal cord, meninges	144	416651
Benign neoplasm of thyroid glands	420	417081
Benign neoplasm of other endocrine glands and related structures	1842	416942					74	7200
Benign neoplasm of adrenal gland	458	417094
Benign neoplasm of parathyroid gland	754	417066
Benign neoplasm of pituitary gland and craniopharyngeal duct (pouch)	629	417087
Hemangioma and lymphangioma, any site	2663	417223
Benign neoplasm of unspecified sites	3152	416739
Benign neoplasm of lymph nodes	62	417170
Simple and unspecified goiter	970	393179
Nontoxic nodular goiter	2087	393062					75	6938
Nontoxic uninodular goiter	993	393202
Nontoxic multinodular goiter	1134	393177					52	6941
Thyrotoxicosis with or without goiter	3508	392828	66	6041			107	6931
Graves' disease	816	393206
Toxic multinodular goiter	179	393296
Exophthalmos	193	393294
Hypothyroidism	26707	389795	547	6004	82	2307	254	6922
Secondary hypothyroidism	2379	393004					51	6942
Acquired hypothyroidism	319	393276
Hypothyroidism NOS	25422	389971	528	6004	72	2307	224	6924
Congenital hypothyroidism	72	393315
Thyroiditis	518	393267
Chronic thyroiditis	390	393290
Chronic lymphocytic thyroiditis	371	393291
Other disorders of thyroid	989	393192
Abnormal results of function study of thyroid	128	393310
Diabetes mellitus	36362	383720	1877	4740	224	2205	1404	5901
Type 1 diabetes	4124	387479	169	4824			152	5987
Type 1 diabetes with ketoacidosis	423	387900
Type 1 diabetes with renal manifestations	132	387941
Type 1 diabetes with ophthalmic manifestations	780	387871
Type 1 diabetes with neurological manifestations	301	387918
Type 2 diabetes	33925	384031	1830	4744	215	2205	1346	5904
Type 2 diabetes with ketoacidosis	337	387911
Type 2 diabetes with renal manifestations	512	387903	54	4828
Type 2 diabetes with ophthalmic manifestations	3168	387611	252	4815			168	5985
Type 2 diabetes with neurological manifestations	1316	387823	54	4825
Insulin pump user	112	387934
Abnormal glucose	2328	387652	83	4823			96	5993
Impaired fasting glucose	1505	387750
Other abnormal glucose	837	387855					55	5994
Glycosuria or Acetonuria	161	387927
Polyneuropathy in diabetes	1046	387850
Diabetic retinopathy	3004	394917	233	5989			162	6660
Other disorders of pancreatic internal secretion	2635	412597	104	6410			118	7058
Hypoglycemia	2635	383389	104	4772			118	5900
Disorders of parathyroid gland	2030	412687					54	7059
Hyperparathyroidism	1805	412716					52	7059
Hypoparathyroidism	423	412909
Disorders of the pituitary gland and its hypothalamic control	1400	412761
Pituitary hyperfunction	283	412911
Acromegaly and gigantism	133	412937
Pituitary hypofunction	449	412904
Diabetes insipidus	143	412929
Other disorders of neurohypophysis	520	412891
Disorders of adrenal glands	1457	412742
Adrenal hyperfunction	314	412908
Cushing's syndrome	178	412931
Hyperaldosteronism	128	412935
Adrenal hypofunction	795	412849
Glucocorticoid deficiency	794	412849
Ovarian dysfunction	391	229820
Polycystic ovaries	345	229826
Testicular dysfunction	323	197515
Testicular hypofunction	309	197517
Iatrogenic endocrine disorders	196	412927
Other endocrine disorders	344	412904
Nonspecific abnormal results of other endocrine function study	72	412948
Carcinoid syndrome	75	412948
Protein-calorie malnutrition	2739	411250
Cachexia	201	411608
Anorexia	2106	411342
Vitamin deficiency	6357	410754	309	6252			202	7055
Vitamin B-complex deficiencies	2801	411233	109	6269
Vitamin D deficiency	3839	411114	230	6263			174	7058
Rickets or osteomalacia	113	411627
Mineral deficiency NEC	914	411501
Other nutritional deficiency	53	411628
Proteinuria	576	418036
Disorders of protein plasma/amino-acid transport and metabolism	1508	417905					58	7219
Disturbances of amino-acid transport	60	418110
Disorders of plasma protein metabolism	1426	417919					55	7219
Paraproteinemia	916	417989
Amyloidosis	386	418072
Macroglobulinemia	167	418091
Disorders of carbohydrate transport and metabolism	394	419479
Intestinal disaccharidase deficiencies and disaccharide malabsorption	348	419485
Other disorders of carbohydrate transport and metabolism	50	419528
Disorders of lipoid metabolism	64730	355572	1868	4748	251	2178	1138	6164
Hyperlipidemia	64456	355593	1862	4748	248	2178	1133	6164
Hypercholesterolemia	59758	356124	1767	4753	233	2178	1055	6170
Hyperglyceridemia	139	362946
Mixed hyperlipidemia	343	362917
Unspecified disorder of lipoid metabolism	780	362869
Gout and other crystal arthropathies	9454	410501	174	6438			147	7152
Gout	8431	410637	164	6439			132	7152
Gouty arthropathy	275	411701
Crystal arthropathies	1193	411579
Chondrocalcinosis	965	411606
Disorders of mineral metabolism	7011	412904	101	6511			112	7186
Disorders of iron metabolism	1270	413673
Disorders of magnesium metabolism	2200	413526
Disorders of calcium/phosphorus metabolism	4394	413232	75	6514			90	7188
Disorders of phosphorus metabolism	1289	413646
Disorders of fluid, electrolyte, and acid-base balance	24087	395974	493	6121	69	2360	420	6879
Electrolyte imbalance	15223	397129	340	6133			255	6889
Hyperosmolality and/or hypernatremia	1171	399004
Hyposmolality and/or hyponatremia	7187	398173	188	6144			76	6903
Hyperpotassemia	3138	398742	94	6147			68	6904
Hypopotassemia	5872	398371	86	6146			115	6897
Acid-base balance disorder	4016	398618	107	6142			70	6906
Acidosis	3493	398685	100	6143			65	6906
Alkalosis	584	399090
Hypovolemia	8933	397985	164	6139			174	6891
Fluid overload	2461	398819	87	6147			64	6905
Polydipsia	205	399137
Other disorders of metabolism	4329	415563	95	6518			92	7207
Disorders of porphyrin metabolism	53	416141
Disorders of bilirubin excretion	825	416051
Other disorders of lipoid metabolism	601	416067
Lipoprotein disorders	103	416135
Overweight, obesity and other hyperalimentation	29966	390088	452	6163			786	6512
Obesity	29767	390113	449	6163			781	6512
Localized adiposity	95	393862
Abnormal weight gain	119	393870
Disorders involving the immune mechanism	980	418897
Immunity deficiency	458	418953
Deficiency of humoral immunity	331	418971
Other immunological findings	414	418966
Other specified disorders involving the immune mechanism	54	419003
Iron deficiency anemias	18107	384220	594	5553	58	2266	435	6028
Iron deficiency anemias, unspecified or not due to blood loss	17509	384310	581	5554	56	2266	401	6031
Iron deficiency anemia secondary to blood loss (chronic)	830	386619					58	6059
Other deficiency anemia	2430	386418	61	5588
Megaloblastic anemia	2298	386432	53	5588
Pernicious anemia	1403	386547
Other vitamin B12 deficiency anemia	366	386695
Folate-deficiency anemia	611	386669
Deficiency anemias	133	386729
Hereditary hemolytic anemias	373	386704	91	5593			527	6036
Other hemoglobinopathies	146	386731	79	5594			99	6058
Other hereditary hemolytic anemias	192	386719
Acquired hemolytic anemias	283	386700
Autoimmune hemolytic anemias	217	386712
Aplastic anemia	1148	386589
Other anemias	24868	383453	689	5547	107	2263	634	6020
Acute posthemorrhagic anemia	401	386696
Anemia of chronic disease	1472	386577
Anemia in neoplastic disease	784	386647
Coagulation defects	1540	414796
Congenital coagulation defects	686	414908
Von willebrand's disease	149	414961
Congenital deficiency of other clotting factors (including factor VII)	435	414934
Congenital factor VIII disorder	95	414965
Coagulation defects complicating pregnancy or postpartum	68	231440
Hemorrhagic disorder due to intrinsic circulating anticoagulants	124	414961
Defibrination syndrome	86	414964
Other and unspecified coagulation defects	662	414889
Purpura and other hemorrhagic conditions	4296	414395	79	6514			85	7189
Spontaneous ecchymoses	275	414936
Allergic purpura	77	414963
Thrombocytopenia	3743	414489	69	6515			77	7190
Primary thrombocytopenia	767	414872
Secondary thrombocytopenia	210	414951
Diseases of white blood cells	7691	405800	112	6349			144	6991
Decreased white blood cell count	6234	405996	71	6353			117	6993
Neutropenia	6234	405996	71	6353			117	6993
Eosinophilia	180	406804
Other diseases of blood and blood-forming organs	8428	405681	175	6350			207	6976
Personal history of diseases of blood and blood-forming organs	851	406701
Lymphadenitis	5178	406133	127	6353			130	6985
Diseases of spleen	1147	406661
Polycythemia, secondary	671	405631
Abnormality of red blood cells	154	406809
Delirium dementia and amnestic and other cognitive disorders	11368	399815	119	6338			171	6963
Dementias	5994	400579	71	6342			97	6966
Alzheimer's disease	2716	401008
Dementia with cerebral degenerations	332	401376
Vascular dementia	1410	401216
Delirium due to conditions classified elsewhere	5237	400664					82	6970
Other persistent mental disorders due to conditions classified elsewhere	148	401392
Other specified nonpsychotic and/or transient mental disorders	1415	401227
Transient mental disorders due to conditions classified elsewhere	203	401381
Specific nonpsychotic mental disorders due to brain damage	109	401391
Alteration of consciousness	1111	401264
Neurological disorders	13063	399781	191	6336			210	6962
Aphasia/speech disturbance	3865	400924	65	6339			73	6969
Symbolic dysfunction	64	401398
Mild cognitive impairment	871	401286
Memory loss	1624	401203
Altered mental status	6550	400596	88	6344			97	6969
Hallucinations	865	401285
Symptoms involving head and neck	4182	415695	98	6515			104	7195
Swelling, mass, or lump in head and neck [Space-occupying lesion, intracranial NOS]	1550	416026
Schizophrenia and other psychotic disorders	1590	346775					94	6458
Schizophrenia	964	346856					76	6459
Paranoid disorders	410	346896
Psychosis	409	346909
Mood disorders	2387	346694
Bipolar	1791	346759
Depression	615	346890
Major depressive disorder	615	346890
Suicidal ideation or attempt	2433	346682
Suicide or self-inflicted injury	2398	346683
Anxiety disorders	20907	344607	273	5818	51	2250	277	6442
Anxiety disorder	19846	344722	260	5818			254	6444
Generalized anxiety disorder	350	346918
Agorophobia, social phobia, and panic disorder	1866	346766
Phobia	1738	346767					61	6461
Obsessive-compulsive disorders	313	346930
Dysthymic disorder	101	346948
Acute reaction to stress	201	346940
Posttraumatic stress disorder	433	346914
Personality disorders	604	346888
Schizoid personality disorder	64	346945
Antisocial/borderline personality disorder	229	346929
Sexual and gender identity disorders	668	346886
Psychogenic and somatoform disorders	866	346867
Dissociative disorder	82	346949
Psychogenic disorder	549	346899
Somatoform disorder	239	346934
Adjustment reaction	456	346909
Eating disorder	178	346935
Anorexia nervosa	88	346942
Other mental disorder	65484	339710	568	5794	124	2247	576	6417
Tension headache	601	346874
Pervasive developmental disorders	260	418403
Autism	198	418407
Develomental delays and disorders	1438	418206
Learning disorder	316	418372
Speech and language disorder	212	418406
Mental retardation	164	418409
Substance addiction and disorders	898	377471					50	6745
Polyneuropathy due to drugs	235	377557
Alcohol-related disorders	24056	374813	189	6076			195	6732
Alcoholism	17472	375563	147	6080			143	6735
Alcoholic liver damage	1666	377427
Tobacco use disorder	29948	373944	418	6069	74	2342	463	6708
Meningitis	638	418206
Encephalitis	672	418225
Acute (transverse) myelitis	116	418291
Encephalitis, non-infectious	84	418298
Other CNS infection and poliomyelitis	554	418226
Phlebitis and thrombophlebitis of intracranial venous sinuses	90	418291
Sleep disorders	10043	409896	200	6413			220	7078
Sleep apnea	8654	410060	177	6417			199	7080
Insomnia	553	411157
Organic or persistent insomnia	495	411167
Circadian rhythm sleep disorder	55	411210
Other cerebral degenerations	3360	395671
Hydrocephalus	1104	395985
Cerebral degeneration, unspecified	1533	395938
Parkinson's disease	3220	395749
Extrapyramidal disease and abnormal movement disorders	2846	395773
Essential tremor	895	396038
Myoclonus	213	396126
Tics and choreas	69	396147
Torsion dystonia	516	396074
Other degenerative diseases of the basal ganglia	242	396132
Degenerative disease of the spinal cord	3732	395669					89	6889
Spinocerebellar disease	265	396118
Anterior horn cell disease	589	396089
Multiple sclerosis	1921	395900
Disorders of the autonomic nervous system	511	396105
Peripheral autonomic neuropathy	138	396146
Pain	1451	418430					56	7243
Acute pain	664	418561
Chronic pain	814	418518
Other headache syndromes	13006	402641	336	6223	66	2347	360	6863
Migraine	6316	403604	84	6246			112	6881
Migrain with aura	495	404465
Other demyelinating diseases of central nervous system	352	396118
Hemiplegia	3620	395651	89	6229			103	6885
Infantile cerebral palsy	226	396121
Other paralytic syndromes	1306	396003
Epilepsy, recurrent seizures, convulsions	8798	395038	133	6225			113	6887
Epilepsy	1698	395939
Generalized convulsive epilepsy	788	396052
Partial epilepsy	523	396080
Convulsions	4382	395583	75	6228			57	6890
Abnormal findings on study of brain and/or nervous system	410	396099
Nonspecific abnormal findings on radiological and other examination of skull and head	318	396110
Cataplexy and narcolepsy	83	396147
Other conditions of brain	3296	395729	64	6230			62	6889
Cerebral edema and compression of brain	716	396052
Cerebral cysts	279	396123
Coma	736	396071
Encephalopathy, not elsewhere classified	345	396115
Other conditions of brain, NOS	1094	396014
Other and unspecified disorders of the nervous system	876	396057
Abnormal movement	10556	409391	141	6472			182	7117
Abnormal involuntary movements	2211	410527
Abnormality of gait	8078	409749	105	6474			146	7119
Lack of coordination	802	410727
Disturbances of sensation of smell and taste	125	410822
Other peripheral nerve disorders	18350	397828	251	6297	66	2347	284	6949
Disorders of other cranial nerves	2611	400055
Trigeminal nerve disorders [CN5]	937	400303
Facial nerve disorders [CN7]	1599	400202
Nerve root and plexus disorders	2493	400099
Nerve plexus lesions	190	400394
Nerve root lesions	103	400419
Complex regional/central pain syndrome	50	400420
Hereditary and idiopathic peripheral neuropathy	311	415602
Inflammatory and toxic neuropathy	3626	415172	50	6543			65	7205
Myoneural disorders	387	415586
Myasthenia gravis	335	415593
Muscular dystrophies and other myopathies	826	415551
Muscular dystrophies	211	415617
Myopathy	648	415570
Disorders of the globe	627	396896
Progressive myopia	439	396928
Hypotony of eye	67	396984
Retinal detachments and defects	5201	396408	67	6136			58	6747
Retinal detachment with retinal defect	2448	396726
Retinoschisis and retinal cysts	168	396977
Other retinal disorders	10562	393886	227	5984	57	2303	170	6659
Degeneration of macula and posterior pole of retina	7400	394280	134	5991			103	6666
Macular degeneration (senile) of retina NOS	7397	394280	134	5991			103	6666
Other nondiabetic retinopathy	360	395243
Separation of retinal layers	248	395258
Retinal vascular changes and abnomalities	1935	395050	54	6004
Peripheral retinal degenerations	327	395246
Hereditary retinal dystrophies	208	395259
Retinal hemorrhage/ischemia	200	395255
Chorioretinal inflammations, scars, and other disorders of choroid	501	396921
Chorioretinal scars	228	396957
Choroidal degenerations	78	396987
Corneal opacity and other disorders of cornea	2953	396615	71	6138			70	6745
Corneal opacity	270	396960
Corneal edema	217	396962
Corneal degenerations	1484	396814
Keratoconus	145	396981
Corneal dystrophy	662	396897
Cornea replaced by transplant	243	396962
Glaucoma	11264	395616	248	6113			378	6725
Open-angle glaucoma	2913	396628	75	6139			150	6743
Primary open angle glaucoma	2907	396628	75	6139			150	6743
Primary angle-closure glaucoma	1539	396793
Cataract	49730	370484	1338	5278	319	2111	1070	6234
Nonsenile Cataract	86	376695
Senile cataract	25563	373327	635	5321	146	2118	436	6279
Traumatic cataract	143	376677
Disorders of refraction and accommodation; blindness and low vision	8920	411012	137	6475	60	2369	129	7170
Myopia	3316	411804
Astigmatism	3380	411799
Presbyopia	104	412251
Hypermetropia	692	412160
Blindness and low vision	1504	412077
Visual disturbances	7660	412262	128	6485			133	7165
Amblyopia	1496	413165
Diplopia and disorders of binocular vision	1524	413189
Anisometropia	535	413338
Visual field defects	900	413292
Subjective visual disturbances	1429	413207
Infection of the eye	1236	406004
Eye infection, viral	292	406134
Conjunctivitis, infectious	556	406103
Keratitis	563	406090
Corneal ulcer	265	406139
Keratoconjunctivitis	58	406158
Inflammation of the eye	4850	405468	118	6333			135	6958
Uveitis, noninfectious or NOS	971	406037					62	6966
Conjunctivitis, noninfectious	51	406168
Inflammation of eyelids	3708	405625	83	6335			69	6962
Noninfectious dermatoses of eyelid	60	406162
Disorders of conjunctiva	1424	405970	54	6338			116	6961
Other disorders of eyelids	9419	404905	128	6335			112	6958
Ectropion or entropion	2208	405882
Lagophthalmos	78	406160
Ptosis of eyelid	3211	405729					53	6964
Disorders of lacrimal system	4198	404059	112	6271			96	7013
Epiphora	1486	404480
Disorders of the orbit	123	404679
Disorders of optic nerve and visual pathways	926	404583
Optic atrophy	138	404684
Optic neuritis/neuropathy	372	404648
Strabismus and other disorders of binocular eye movements	2558	404336
Strabismus (not specified as paralytic)	1444	404500
Nystagmus and other irregular eye movements	518	404611
Paralytic strabismus	579	404624
Other disorders of eye	11133	403172	223	6261	52	2337	176	7004
Scleritis and episcleritis	73	404684
Disorders of vitreous body	3247	404288	68	6272			52	7018
Aphakia and other disorders of lens	6487	403752	116	6269			88	7013
Anomalies of pupillary function	285	404668
Disorders of iris and ciliary body	932	404563
Pain, swelling or discharge of eye	324	404657
Disorders of external ear	2370	417493
Otitis externa	926	417729
Impacted cerumen	587	417759
Otitis media and Eustachian tube disorders	3120	414676	63	6502
Otitis media	2495	414769	50	6502
Suppurative and unspecified otitis media	1211	414940
Eustachian tube disorders	316	415086
Mastoiditis & related conditions	243	415092
Otorrhea	378	415068
Otalgia	506	415059
Otosclerosis	433	415061
Other disorders of tympanic membrane	1784	414833
Perforation of tympanic membrane	1385	414900
Other disorders of middle ear and mastoid	1205	414955
Cholesteatoma	803	415010
Tympanosclerosis and middle ear disease related to otitis media	333	415081
Vertiginous syndromes and other disorders of vestibular system	13182	406739	267	6344	67	2363	262	7036
Meniere's disease	1152	408466
Peripheral or central vertigo	1365	408447
Labyrinthitis	1304	408456
Dizziness and giddiness (Light-headedness and vertigo)	10122	407211	227	6348			214	7044
Other disorders of ear	159	408975
Hearing loss	12743	407132	198	6416			92	7200
Sensorineural hearing loss	1544	408792
Conductive hearing loss	723	408882
Degenerative and vascular disorders of ear	407	408928
Tinnitus	1414	408809
Disorders of acoustic nerve	54	408999
Rheumatic disease of the heart valves	14024	403004	233	6337			196	7055
Mitral valve disease	8148	403833	122	6343			120	7064
Aortic valve disease	3473	404461	64	6345
Acute rheumatic heart disease	81	404946
Disease of tricuspid valve	4196	404345	65	6343			81	7065
Heart valve disorders	11052	403434	179	6338			153	7060
Nonrheumatic mitral valve disorders	7928	403874	117	6343			116	7064
Nonrheumatic aortic valve disorders	862	404855
Nonrheumatic tricuspid valve disorders	432	404903
Nonrheumatic pulmonary valve disorders	558	404890
Heart valve replaced	3216	404515	51	6341
Abnormal heart sounds	2683	404593
Hypertension	128624	291065	2679	3921	543	1882	2865	4424
Essential hypertension	128323	291096	2674	3921	541	1882	2860	4425
Hypertensive heart and/or renal disease	2645	302842	101	4035			102	4548
Hypertensive heart disease	763	303041
Hypertensive chronic kidney disease	1842	302911	87	4035			69	4549
Other hypertensive complications	235	303079
Elevated blood pressure reading without diagnosis of hypertension	2814	302843	53	4040			55	4553
Ischemic Heart Disease	52803	365724	1329	5272	128	2299	591	6685
Unstable angina (intermediate coronary syndrome)	7058	371153	276	5343			93	6727
Myocardial infarction	22473	369348	604	5326			200	6714
Angina pectoris	25658	368868	720	5313	57	2303	275	6707
Coronary atherosclerosis	34658	368072	1001	5304	86	2302	281	6714
Aneurysm and dissection of heart	1428	371824
Other chronic ischemic heart disease, unspecified	28189	368603	805	5310	54	2302	297	6705
Other acute and subacute forms of ischemic heart disease	3238	371584	104	5354
Other forms of chronic heart disease	7070	371101	115	5357			74	6723
Pulmonary heart disease	9358	404268	78	6414			154	6962
Acute pulmonary heart disease	242	405473
Pulmonary embolism and infarction, acute	242	405473
Chronic pulmonary heart disease	1100	405348
Primary pulmonary hypertension	678	405411
Cardiomegaly	8239	404375	143	6410			216	6956
Nonspecific chest pain	47111	373038	1283	5332	181	2248	1087	6212
Precordial pain	7461	377990	204	5398			170	6271
Carditis	4882	412878	78	6502			113	7128
Myocarditis	273	413527
Pericarditis	3058	413112	55	6505			85	7129
Acute pericarditis	342	413509
Chronic pericarditis	336	413507
Endocarditis	1729	413319
Cardiomyopathy	2808	413148					80	7131
Primary/intrinsic cardiomyopathies	2734	413150					77	7132
Hypertrophic obstructive cardiomyopathy	274	413518
Other hypertrophic cardiomyopathy	397	413498
Other cardiomyopathy	103	413545
Cardiac conduction disorders	18019	373214	292	5910			220	6679
Atrioventricular [AV] block	6370	374623	100	5921			94	6686
First degree AV block	3466	374983					57	6688
Second degree AV block	1281	375254
Atrioventricular block, complete	1660	375184
Other heart block	287	375366
Bundle branch block	9483	374274	173	5918			108	6689
Right bundle branch block	4614	374908	88	5922			54	6694
Left bundle branch block	4865	374754	85	5927
Anomalous atrioventricular excitation	310	375367
Other cardiac conduction disorders	136	375380
Cardiac pacemaker/device in situ	6322	374583	109	5923			62	6689
Cardiac pacemaker in situ	5936	374635	105	5923			58	6689
Cardiac dysrhythmias	42022	370287	575	5896	120	2290	530	6659
Paroxysmal tachycardia, unspecified	6142	374676	100	5927			68	6689
Paroxysmal supraventricular tachycardia	4377	374895	63	5927			51	6691
Paroxysmal ventricular tachycardia	1971	375156
Atrial fibrillation and flutter	20251	373013	154	5924			136	6693
Other specified cardiac dysrhythmias	7817	374422	134	5921			101	6692
Cardiac arrest and ventricular fibrillation	2921	375039	81	5922
Ventricular fibrillation and flutter	774	375311
Cardiac arrest	2551	375084	75	5922
Arrhythmia (cardiac) NOS	2191	375101
Premature beats	2154	375162
Supraventricular premature beats	335	375355
Tachycardia NOS	5412	374696	107	5922			105	6685
Sinoatrial node dysfunction (Bradycardia)	1138	375272
Palpitations	7010	374494	126	5923			170	6679
Congestive heart failure; nonhypertensive	14830	403943	314	6259			209	7047
Congestive heart failure (CHF) NOS	6373	405080	147	6273			102	7055
Heart failure NOS	11881	404333	253	6262			173	7047
Ill-defined descriptions and complications of heart disease	1745	405731	51	6277			56	7054
Heart transplant/surgery	91	405958
Abnormal function study of cardiovascular system	1183	405818
Symptoms involving cardiovascular system	476	405889
Intracranial hemorrhage	3921	400312	66	6292			74	6948
Subarachnoid hemorrhage	1404	400609
Intracerebral hemorrhage	1847	400551
Subdural hemorrhage	671	400688
Cerebrovascular disease	19749	398228	304	6281	54	2366	341	6922
Occlusion and stenosis of precerebral arteries	3123	400368	50	6297
Occlusion of cerebral arteries, with cerebral infarction	295	400725
Cerebral atherosclerosis	711	400670
Occlusion of cerebral arteries	9299	399581	143	6291			168	6939
Cerebral artery occlusion, with cerebral infarction	4937	400125	84	6296			102	6942
Cerebral ischemia	7595	399786	124	6292			177	6937
Transient cerebral ischemia	3997	400259	60	6295			57	6946
Cerebral aneurysm	754	400677
Late effects of cerebrovascular disease	2931	400372	60	6295			79	6946
Atherosclerosis	3292	403656	56	6381
Atherosclerosis of renal artery	213	404087
Atherosclerosis of the extremities	1717	403881
Atherosclerosis of aorta	1021	403978
Vascular insufficiency of intestine	1594	403888
Acute vascular insufficiency of intestine	701	404030
Chronic vascular insufficiency of intestine	151	404092
Other aneurysm	4663	403525
Aortic aneurysm	3771	403634
Abdominal aortic aneurysm	2345	403822
Aneurysm of iliac artery	267	404087
Aneurysm of artery of lower extremity	349	404071
Arterial dissection	71	404108
Aneurysm of other specified artery	488	404059
Peripheral vascular disease	8623	402896	126	6376			112	7075
Raynaud's syndrome	2721	403683
Peripheral angiopathy in diseases classified elsewhere	892	404019
Other specified peripheral vascular diseases	87	404104
Peripheral vascular disease, unspecified	5581	403346	79	6379			58	7079
Arterial embolism and thrombosis	1730	403904
Arterial embolism and thrombosis of lower extremity artery	1016	403989
Embolism and thrombosis of abdominal aorta	70	404108
Polyarteritis nodosa and allied conditions	1772	403868
Hypersensitivity angiitis	81	404098
Wegener's granulomatosis	277	404083
Giant cell arteritis	964	403996
Polyarteritis nodosa	73	404107
Arteritis NOS	566	404018
Other disorders of arteries and arterioles	2560	403769
Stricture of artery	1603	403904
Disease of capillaries	239	404082
Noninfectious disorders of lymphatic channels	2098	417778
Phlebitis and thrombophlebitis	7363	373340	66	5915			119	6612
Phlebitis and thrombophlebitis of lower extremities	6760	373407	56	5916			107	6615
Other venous embolism and thrombosis	1294	374050
Varicose veins	16914	372092	192	5901			123	6614
Varicose veins of lower extremity	16118	372166	188	5901			110	6614
Varicose veins of lower extremity, symptomtic	1604	374007
Hemorrhoids	28789	370614	501	5888	211	2164	486	6585
Chronic venous insufficiency [CVI]	643	374137
Encounter for long-term (current) use of anticoagulants, antithrombotics, aspirin	111	374199
Hypotension	17149	376736	296	5935	51	2306	208	6637
Orthostatic hypotension	4894	378288	82	5953			71	6647
Iatrogenic hypotension	580	378816
Hypotension NOS	10536	377604	183	5946			129	6640
Other disorders of circulatory system	35085	374590	488	5917	83	2306	565	6608
Hemorrhage NOS	259	378866
Circulatory disease NEC	34713	374629	482	5917	82	2306	559	6609
Acute sinusitis	306	416271
Acute upper respiratory infections of multiple or unspecified sites	3915	415733	74	6533			94	7201
Acute pharyngitis	1497	416098
Acute laryngitis and tracheitis	268	416275
Septal Deviations/Turbinate Hypertrophy	5981	393658	115	6152
Nasal polyps	4396	393869
Chronic pharyngitis and nasopharyngitis	1613	394217
Diseases of the larynx and vocal cords	4192	393824	64	6157			72	6866
Chronic laryngitis	133	394401
Paralysis/spasm of vocal cords or larynx	569	394336
Voice disturbance	1671	394179
Acute and chronic tonsillitis	2708	394043	67	6159			82	6864
Acute tonsillitis	785	394315
Chronic tonsillitis and adenoiditis	1541	394191
Chronic sinusitis	4112	393873	65	6159
Allergic rhinitis	3780	393962	89	6154	56	2290	112	6856
Epistaxis or throat hemorrhage	4405	393900
Throat pain	567	394340
Other upper respiratory disease	6227	393632	107	6154			94	6858
Pneumonia	27419	391749	475	6114	92	2332	459	6825
Bacterial pneumonia	17163	393093	269	6125			245	6842
Pneumococcal pneumonia	15510	393298	225	6126			209	6845
Pseudomonal pneumonia	228	395303
Viral pneumonia	1967	395057	81	6141			117	6847
Pneumonia due to fungus (mycoses)	282	395307
Bronchopneumonia and lung abscess	1975	395064
Influenza	1674	395084
Acute bronchitis and bronchiolitis	458	395275
Asthma	40787	365486	839	5662	168	2242	768	6429
Asthma with exacerbation	359	370256
Chronic airway obstruction	23710	367354	242	5698			189	6486
Emphysema	4406	369713
Chronic bronchitis	7571	369344	54	5711
Obstructive chronic bronchitis	7065	369416
Bronchiectasis	4986	369664	59	5711			56	6496
Bronchitis	1159	370155
Lung disease due to external agents	1025	393521
Extrinsic allergic alveolitis	175	393632
Pneumoconiosis	622	393570
Pneumonitis due to inhalation of food or vomitus	2767	393293
Postinflammatory pulmonary fibrosis	2711	393265
Pulmonary congestion and hypostasis	1059	393518
Other alveolar and parietoalveolar pneumonopathy	1064	393515
Other pulmonary inflamation or edema	189	393630
Empyema and pneumothorax	2398	393331
Pleurisy; pleural effusion	16064	391539	218	6160			211	6873
Pulmonary collapse; interstitial and compensatory emphysema	7147	392702	85	6170			101	6878
Respiratory failure, insufficiency, arrest	8375	392609	179	6159			167	6873
Respiratory failure	6918	392785	154	6160			139	6875
Respiratory insufficiency	6206	392876	125	6164			106	6876
Respiratory arrest	305	393615
Dependence on respirator [Ventilator] or supplemental oxygen	1392	393480
Other diseases of lung	3038	416847
Lung transplant	69	417264
Other symptoms of respiratory system	19348	400647	453	6161	59	2370	386	6913
Wheezing	549	403241
Painful respiration	404	403251
Shortness of breath	13005	401528	325	6170			263	6920
Cough	6484	402408	139	6194			139	6935
Other dyspnea	1680	403087
Respiratory abnormalities	1118	418762
Hypoventilation	278	418851
Hyperventilation	368	418842
Disorders of diaphragm	369	418849
Abnormal findings examination of lungs	5833	414070	98	6515			70	7228
Abnormal results of function study of pulmonary system	78	414899
Abnormal sputum	3652	416246	79	6534			68	7230
Hemoptysis	3473	416266	79	6534			66	7230
Other diseases of respiratory system, not elsewhere classified	20551	399461	373	6241			294	7004
Respiratory complications	556	402176
Other diseases of respiratory system, NEC	19573	399597	349	6243			272	7005
Symptoms involving respiratory system and other chest symptoms	507	402176
Disorders of tooth development	3087	405752
Hereditary disturbances in tooth structure	68	406176
Disturbances in tooth eruption	2975	405766
Diseases of hard tissues of teeth	5186	405512	101	6347			312	6795
Dental caries	5110	405523	99	6348			310	6795
Diseases of pulp and periapical tissues	2697	405826					73	6813
Pulpitis and necrosis of tooth pulp	84	406179
Periapical abscess	1873	405936					55	6815
Gingival and periodontal diseases	2679	405830	63	6356			91	6812
Gingivitis	174	406156
Periodontitis (acute or chronic)	1793	405949					66	6813
Acute periodontitis	210	406159
Chronic periodontitis	1585	405977					58	6814
Dentofacial anomalies, including malocclusion	462	406124
Anomalies of tooth position/malocclusion	415	406130
Other diseases of the teeth and supporting structures	4236	405629	69	6351			135	6808
Atrophy of edentulous alveolar ridge	83	406175
Diseases of the jaws	1595	405955
Cysts of the jaws	489	406118
Anomalies of jaw size/symmetry	75	406177
Temporomandibular joint disorders	388	406128
Temporomandibular joint disorder, unspecified	381	406128
Inflammatory conditions of jaw	238	406163
Jaw disease NOS	430	406118
Diseases of the salivary glands	1187	411875
Hypertrophy of salivary gland	100	412016
Sialoadenitis	612	411946
Disturbance of salivary secretion	174	412006
Other specified diseases of the salivary glands	206	412000
Diseases of the oral soft tissues, excluding lesions specific for gingiva and tongue	6428	411107	108	6469			91	7170
Stomatitis and mucositis	932	411909
Stomatitis and mucositis (ulcerative)	818	411930
Oral aphthae	124	412005
Cellulitis and abscess of oral soft tissues	312	411985
Cysts of oral soft tissues	182	411999
Cyst of the salivary gland	144	411999
Diseases of lips	1117	411837
Leukoplakia of oral mucosa	514	411951
Sialolithiasis	417	411973
Diseases and other conditions of the tongue	2142	411702
Glossitis	525	411957
Glossodynia	55	412019
Diseases of esophagus	63886	350381	1083	5417	203	2190	819	6351
Esophagitis, GERD and related diseases	58153	351021	991	5424	180	2190	729	6357
GERD	34686	353702	620	5446	118	2194	511	6376
Ulcer of esophagus	7326	357116	85	5486
Reflux esophagitis	17302	355888	296	5466			170	6400
Esophageal bleeding (varices/hemorrhage)	3698	357532	58	5485			60	6413
Stricture and stenosis of esophagus	3773	357500	53	5488
Disorders of esophageal motility	1311	357768
Diverticulum of esophagus, acquired	347	357881
Gastroesophageal laceration-hemorrhage syndrome	522	357847
Heartburn	3505	357490	85	5490			63	6413
Peptic ulcer (excl. esophageal)	12560	407401	241	6373	76	2353	206	7093
Hemorrhage from gastrointestinal ulcer	1163	408964
Gastric ulcer	7312	408095	133	6382	60	2353	129	7102
Duodenal ulcer	4759	408476	98	6379			62	7107
Peptic ulcer, site unspecified	732	409001
Gastrojejunal ulcer	82	409105
Dysphagia	13607	356241	268	5476	66	2196	240	6396
Gastritis and duodenitis	48731	368679	977	5593	238	2172	800	6456
Acute gastritis	2003	374600
Atrophic gastritis	796	374772
Duodenitis	12459	373337	228	5648			139	6514
Other specified gastritis	16723	372734	362	5644	80	2178	316	6494
Gastritis and duodenitis, NOS	143	374857
Disorders of function of stomach	318	374837
Dyspepsia and other specified disorders of function of stomach	297	374838
Other disorders of stomach and duodenum	6664	374074	111	5655			111	6525
Bariatric surgery	68	419803
Appendiceal conditions	4024	415872
Appendicitis	3630	415922
Acute appendicitis	2891	416049
Abdominal hernia	74852	345476	996	5617	141	2289	841	6458
Inguinal hernia	23981	351439	289	5687			200	6513
Diaphragmatic hernia	46620	348466	643	5644	108	2290	474	6481
Femoral hernia	1143	353849
Umbilical hernia	6276	353338	88	5693			152	6519
Ventral hernia	5194	353424	59	5697			87	6518
Inflammatory bowel disease and other gastroenteritis and colitis	6719	304866	122	5011			60	5753
Regional enteritis	2608	305246
Ulcerative colitis	4823	305039	95	5015
Ulcerative colitis (chronic)	1046	305388
Ulceration of the lower GI tract	2086	305260	53	5018
Ulceration of intestine	1383	305340
Intestinal malabsorption (non-celiac)	3515	305133
Celiac disease	2993	305195
Noninfectious gastroenteritis	21098	303304	365	4996	69	2031	243	5737
Ileostomy status	2835	305188
Intestinal obstruction without mention of hernia	8409	304645	112	5008			132	5749
Paralytic ileus	1434	305349
Impaction of intestine	703	305401
Peritoneal or intestinal adhesions	1777	305318
Other intestinal obstruction	6746	304821	85	5012			109	5753
Symptoms involving digestive system	29614	302443	476	4991	125	2030	413	5733
Diarrhea	1234	305365
Flatulence	3416	305140	75	5018			66	5756
Diverticulosis and diverticulitis	56089	299926	433	4994	59	2030	507	5724
Diverticulosis	56047	299931	433	4994	59	2030	507	5724
Constipation	25067	302885	412	4995	94	2030	522	5723
Functional digestive disorders	45102	300990	612	4975	156	2028	603	5721
Irritable Bowel Syndrome	11256	304303	120	5012			122	5755
Abnormal findings on exam of gastrointestinal tract/ abdominal area	3794	305068	57	5017			64	5757
Personal history of diseases of digestive system	32699	302292	474	4986	115	2029	452	5723
Anal and rectal conditions	25340	382929	451	6006	91	2295	357	6737
Anal and rectal polyp	14051	384431	162	6030	50	2297	148	6751
Peritonitis and retroperitoneal infections	1845	386033
Other disorders of peritoneum	7698	385153	96	6028			111	6756
Peritoneal adhesions (postoperative) (postinfection)	7222	385220	90	6029			104	6757
Other disorders of intestine	8741	385139	120	6028			146	6750
Toxic gastroenteritis and colitis	729	386192
Gastrointestinal complications	989	386169
Chronic liver disease and cirrhosis	8186	400412	160	6271			124	6956
Other chronic nonalcoholic liver disease	6594	400609	143	6273			103	6957
Cirrhosis of liver without mention of alcohol	1814	401225
Primary biliary cirrhosis	435	401390
Liver abscess and sequelae of chronic liver disease	2340	401168
Portal hypertension	1263	401302
Ascites (non malignant)	3496	400992					67	6960
Other disorders of liver	13503	399677	211	6265	58	2337	246	6941
Chronic passive congestion of liver	78	401431
Liver replaced by transplant	157	401424
Hepatomegaly	608	401365
Jaundice (not of newborn)	1644	401268
Abnormal results of function study of liver	8097	400356	145	6269			130	6955
Abnormal serum enzyme levels	505	401375
Cholelithiasis and cholecystitis	26163	391244	325	6251	100	2315	214	7049
Cholelithiasis	22296	391749	266	6253	87	2315	175	7051
Cholelithiasis with acute cholecystitis	2979	394316
Cholelithiasis with other cholecystitis	8953	393497	110	6271			57	7059
Calculus of bile duct	4589	394107
Cholecystitis without cholelithiasis	4580	394107	72	6275			50	7064
Other biliary tract disease	8023	393643	106	6269			71	7061
Cholangitis	1465	394510
Obstruction of bile duct	1751	394499
Cholesterolosis of gallbladder	750	394622
Other disorders of gallbladder	2659	394340
Other disorders of biliary tract	2357	394402
Nonspecific abnormal findings on radiological and other examination of biliary tract	754	394613
Diseases of pancreas	3999	415896	57	6555			60	7238
Acute pancreatitis	1651	416235
Chronic pancreatitis	925	416369
Cyst and pseudocyst of pancreas	896	416354
Gastrointestinal hemorrhage	33878	381158	599	5912	183	2215	601	6593
Hematemesis	3392	385084	56	5956
Blood in stool	4608	384907	96	5949			71	6634
Hemorrhage of rectum and anus	17309	383202	306	5937	85	2219	320	6615
Hemorrhage of gastrointestinal tract	12944	383840	246	5940	82	2221	232	6613
Other symptoms involving abdomen and pelvis	7364	384576	130	5951			137	6630
Splenomegaly	984	385368
Nonspecific abnormal findings in stool contents	4564	384925	97	5952			87	6634
Nephritis; nephrosis; renal sclerosis	2323	392432	98	6028			90	6674
Glomerulonephritis	1302	392555
Proliferative glomerulonephritis	114	392727
Non-proliferative glomerulonephritis	241	392713
Chronic glomerulonephritis, NOS	992	392594
Nephrotic syndrome without mention of glomerulonephritis	991	392630	65	6028			51	6675
Nephritis and nephropathy without mention of glomerulonephritis	459	392672
Nephritis and nephropathy with pathological lesion	459	392672
Renal failure	23823	389654	494	5994	64	2336	538	6644
Acute renal failure	18352	390379	356	6006	50	2339	394	6655
Renal failure NOS	2394	392449	55	6030			58	6680
Chronic renal failure [CKD]	8861	391568	259	6010			235	6660
Renal dialysis	954	392624					55	6678
Other disorders of the kidney and ureters	8038	391747	125	6029			161	6672
Anatomical abnormatilies of kidney and ureters	491	392687
Small kidney	445	392692
Vesicoureteral reflux	51	392736
Cyst of kidney, acquired	3786	392309	55	6031			87	6678
Vascular disorders of kidney/hypertrophy	222	392701
Stricture/obstruction of ureter	1872	392492
Kidney replaced by transpant	567	392675
Disorders resulting from impaired renal function	160	392724
Abnormal results of function study of kidney	348	392694
Pyelonephritis	2841	379245	78	5935			58	6592
Urinary tract infection	24846	376401	420	5912	81	2249	370	6570
Cystitis and urethritis	4988	378989	57	5938			67	6590
Cystitis	4797	379009	54	5938			65	6590
Acute cystitis	236	379610
Chronic cystitis	1435	379447
Chronic interstitial cystitis	403	379582
Urethritis and urethral syndrome	227	379619
Hematuria	22657	376841	334	5915	100	2251	378	6571
Urinary calculus	10256	406896	187	6394			121	7141
Calculus of kidney	5391	407464	99	6399			61	7145
Calculus of lower urinary tract	1515	407963
Calculus of ureter	3641	407702	64	6401
Renal colic	2563	407802	53	6400
Hydronephrosis	4691	407513	58	6396			57	7141
Other disorders of bladder	15977	397348	220	6261			254	6943
Bladder neck obstruction	2853	399080	53	6273
Functional disorders of bladder	2140	399071
Other disorders of urethra and urinary tract	6455	398580	141	6270			102	6958
Urethral stricture (not specified as infectious)	5286	398726	134	6270			83	6961
Urinary complications NEC	169	399377
Abnormal findings on examination of urine	5704	414219	123	6490			120	7178
Other nonspecific findings on examination of urine	701	414898
Other symptoms/disorders or the urinary system	41992	378162	655	5959	110	2319	615	6685
Urinary obstruction	316	383482
Retention of urine	16543	381504	205	5983			182	6710
Dysuria	1906	383269	64	6001
Urinary incontinence	14228	381496	208	5991			221	6709
Frequency of urination and polyuria	5801	382793	96	5992			118	6715
Oliguria and anuria	277	383486
Urethral discharge	68	383514
Other symptoms involving urinary system	90	383503
Other abnormality of urination	2579	383213
Hyperplasia of prostate	22585	164555	361	3132			294	2601
Inflammatory diseases of prostate	3607	165482	59	3145
Prostatitis	2597	165520
Acute prostatitis	454	165635
Chronic prostatitis	1460	165579
Orchitis and epididymitis	66	165651
Balanoposthitis	507	165638
Other inflammatory disorders of male genital organs	502	165637
Other disorders of prostate	2173	165556
Other disorders of testis	3466	168182	52	3077			77	2686
Hydrocele	2151	168242					50	2686
Disorders of penis	5214	168061	90	3070
Redundant prepuce and phimosis/BXO	4202	168110	69	3072
Erectile dysfunction [ED]	937	168286
Other disorders of male genital organs	4117	168140	55	3073			53	2684
Male infertility and abnormal spermatozoa	266	168322
Infertility, male	80	168342
Abnormal spermatozoa	187	168328
Benign mammary dysplasias	4227	225348	66	3007			92	4077
Cystic mastopathy	1201	225639
Fibroadenosis of breast	397	225721
Fibrosclerosis of breast	411	225710
Benign neoplasm of breast	1842	225592					63	4081
Other specified benign mammary dysplasias	968	225653
Abnormal findings on mammogram or breast exam	2155	411612					59	7101
Abnormal mammogram	93	411895
Lump or mass in breast	2068	411617					58	7101
Breast conditions, congenital or relating to hormones	1180	411694
Hypertrophy of breast (Gynecomastia)	1080	411716
Congenital anomalies of breast	89	411884
Other nonmalignant breast conditions	2726	417155					50	7248
Inflammatory disease of breast	987	417400
Mastodynia	125	417554
Other signs and symptoms in breast	925	417452
Other specified disorders of breast	523	417499
Breast disorder NOS	271	417516
Inflammatory diseases of female pelvic organs	8142	222451	119	2966	56	1558	231	3965
Pelvic peritoneal adhesions, female (postoperative) (postinfection)	3558	222895	67	2970			130	3972
Pelvic inflammatory disease (PID)	1223	223114					56	3973
Acute inflammatory pelvic disease	79	223238
Chronic inflammatory pelvic disease	541	223192
Pelvic inflammatory disease, NOS	457	223197
Inflammatory diseases of uterus, except cervix	375	223212
Inflammatory disease of cervix, vagina, and vulva	3533	222916					59	3970
Cervicitis and endocervicitis	1532	223107
Vaginitis and vulvovaginitis	583	223208
Cyst or abscess of Bartholin's gland	925	223153
Abscess or ulceration of vulva	385	223198
Endometriosis	5063	222731	81	2966			116	3967
Disorders secondary to childbirth, surgery, trauma	450	218674
Genital prolapse	16448	217130	177	2951			132	4119
Prolapse of vaginal walls	10546	217688	96	2956			96	4122
Uterine/Uterovaginal prolapse	7528	218005	99	2958
Prolapse of vaginal vault after hysterectomy	666	218643
Vaginal enterocele, congenital or acquired	972	218633
Noninflammatory female genital disorders	12562	221351	174	2960	79	1557	249	4016
Noninflammatory disorders of ovary, fallopian tube, and broad ligament	1128	222438
Disorders of uterus, NEC	4689	222111	68	2969			102	4028
Noninflammatory disorders of cervix	3737	222191	52	2972			75	4029
Noninflammatory disorders of vagina	2344	222294
Noninflammatory disorders of vulva and perineum	1835	222363
Dysplasia of female genital organs	111	219097
Endometrial hyperplasia	1491	218970
Polyp of female genital organs	14104	217877	191	2910	97	1526	239	3970
Polyp of corpus uteri	10562	218197	147	2915	73	1526	198	3975
Mucous polyp of cervix	4232	218725	55	2916			51	3982
Hypertrophy of female genital organs	1569	218986					55	3985
Symptoms involving female genital tract	8609	222137	104	2998			67	4141
Dystrophy of female genital tract	553	222946
Atrophy of female genital tract	788	222910
stress incontinence, female	7478	222265	87	2998			51	4143
Pain and other symptoms associated with female genital organs	3621	222651					62	4146
Dyspareunia	1394	222870
Disorders of menstruation and other abnormal bleeding from female genital tract	21490	197312	381	2567	144	1402	656	3378
Irregular menstrual cycle/bleeding	18213	197592	302	2570	111	1404	566	3380
Absent or infrequent menstruation	134	199064
Excessive or frequent menstruation	11332	198136	210	2573	73	1404	469	3383
Irregular menstrual cycle	2306	198896
Irregular menstrual bleeding	4425	198736	66	2578			71	3414
Dysmenorrhea	2002	198899					63	3416
Premenstrual tension syndromes	182	199058
Infertility, female	1576	198921					51	3416
Menopausal and postmenopausal disorders	14266	198007	184	2571	73	1402	224	3408
Postmenopausal bleeding	11971	198192	157	2572	68	1402	194	3411
Symptomatic menopause	249	199056
Postmenopausal atrophic vaginitis	1887	198921
Premenopausal menorrhagia	398	199043
Premature menopause and other ovarian failure	64	199071
Ovarian cyst	6519	198498	73	2575			137	3410
Miscarriage; stillbirth	6123	225204	146	2922	84	1521	275	3889
Missed abortion/Hydatidiform mole	1341	225763
Ectopic pregnancy	382	225860
Hemorrhage during pregnancy; childbirth and postpartum	2313	225634	62	2924			93	3896
Antepartum hemorrhage, abruptio placentae, and placenta previa	1002	225801
Placenta previa and abruptio placenta	1472	225724					61	3900
Early or threatened labor; hemorrhage in early pregnancy	2941	225526	79	2926			120	3899
Early onset of delivery	697	225812
Hemorrhage in early pregnancy	1254	225746
Other high-risk pregnancy	80	225870
Hypertension complicating pregnancy, childbirth, and the puerperium	1346	232532					74	4191
Preeclampsia and eclampsia	359	232658
Excessive vomiting in pregnancy	264	233608
Hyperemesis gravidarum	174	233623
Anemia during pregnancy	956	232919					51	4215
Late pregnancy and failed induction	1444	232432
Other complications of pregnancy NEC	2678	231206	67	3067			122	4144
Infectious and parasitic complications affecting pregnancy	457	233415
Infections of genitourinary tract during pregnancy	312	233433
Major puerperal infection	52	233475
Other conditions or status of the mother complicating pregnancy, childbirth, or the puerperium	347	233520
Diabetes or abnormal glucose tolerance complicating pregnancy	233	233532
Normal delivery	2229	231652	59	3077			122	4143
Multiple gestation	401	233472
Malposition and malpresentation of fetus or obstruction	1987	229654					61	4131
Problems associated with amniotic cavity and membranes	1742	229707					58	4129
Other and unspecified complications of birth; puerperium affecting management of mother	1718	229686	55	3013			56	4125
Abnormality of organs and soft tissues of pelvis complicating pregnancy, childbirth, or the puerperium	1372	229730
Rhesus isoimmunization in pregnancy	326	229859
Known or suspected fetal abnormality affecting management of mother	5027	228870	118	3017			202	4065
Other perinatal conditions of fetus or newborn	607	419264
Fetal distress and abnormal forces of labor	2508	225628
Umbilical cord complications during labor and delivery	688	225878
Obstetrical/birth trauma	6108	225144	109	2952	59	1541	146	4001
Complications of the administration of anesthetic or other sedation in labor and delivery	51	225952
Complications of labor and delivery NEC	2999	225596	74	2956			120	4009
Venous/cerebrovascular complications embolism in pregnancy and the puerperium	228	233343
Other complications of the puerperium NEC	296	233339
Other disorders of the breast associated with childbirth and disorders of lactation	71	233355
Complications of in utero procedures	60	233811
Superficial cellulitis and abscess	13911	400763	164	6311			145	6995
Cellulitis and abscess of fingers/toes	1049	402439
Cellulitis and abscess of face/neck	925	402458
Cellulitis and abscess of arm/hand	10585	401231	125	6314			100	6999
Cellulitis and abscess of leg, except foot	10589	401228	126	6314			100	6999
Cellulitis and abscess of foot, toe	10548	401233	125	6314			100	6999
Cellulitis and abscess of trunk	1244	402405
Other local infections of skin and subcutaneous tissue	7644	401559	179	6302			193	7002
Carbuncle and furuncle	3752	402079	112	6307			130	7004
Impetigo	63	402573
Pilonidal cyst	742	402487
Pyogenic granuloma	535	402515
Pyoderma	95	402573
Symptoms affecting skin	10146	409737	178	6433			166	7133
Rash and other nonspecific skin eruption	4410	410551	73	6443
Localized superficial swelling, mass, or lump	270	411105
Changes in skin texture	204	411126
Disturbance of skin sensation	5058	410437	100	6435			113	7138
Disorder of skin and subcutaneous tissue NOS	11603	408332	100	6513			108	7190
Erythematosquamous dermatosis	192	409143
Seborrheic dermatitis	158	409148
Congenital anomalies of skin	204	409141
Dyschromia and Vitiligo	1868	408883
Vitiligo	158	409141
Other dyschromia	1448	408954
Vascular disorders of skin	235	409120
Erythematous conditions	4800	408481	108	6362			90	7106
Toxic erythema	195	409141
Bullous dermatoses	321	409123
Dermatitis herpetiformis	99	409149
Pemphigus and pemphigoid	208	409138
Rosacea	741	409058
Lupus (localized and systemic)	717	407488					53	7101
Cutaneous lupus erythematosus	261	407551
Systemic lupus erythematosus	585	407515
Prurigo and Lichen	1425	408968
Other specified erythematous conditions	454	409099
Erythema nodosum	116	409149
Unspecified erythematous condition	1092	409000
Psoriasis and related disorders	4929	401457	92	6222
Pityriasis	102	409142
Psoriasis	4816	401480	91	6222
Psoriasis vulgaris	3854	401604	73	6222
Psoriatic arthropathy	1315	401946
Sarcoidosis	1006	409030					75	7108
Pruritus and related conditions	1382	418497
Corns and callosities	508	413077
Other hypertrophic and atrophic conditions of skin	7423	412075	102	6505			100	7195
Keratoderma, acquired	123	413139
Scar conditions and fibrosis of skin	3554	412632
Circumscribed scleroderma	93	413148
Keloid scar	321	413117
Abnormal granulation tissue	750	413067
Acquired acanthosis nigricans	189	413127
Degenerative skin conditions and other dermatoses	10896	403090
Actinic keratosis	5890	409783
Seborrheic keratosis	5584	409778
Diseases of nail, NOS	1662	411822
Ingrowing nail	1274	411872
Diseases of hair and hair follicles	7346	411065	113	6480			129	7152
Alopecia	303	412015
Other specified diseases of hair and hair follicles	133	412043
Disorders of sweat glands	1453	408246
Hidradenitis	248	408424
Hyperhidrosis	1135	408295
Diseases of sebaceous glands	11961	406859	148	6443			159	7108
Acne	128	408435
Sebaceous cyst	11826	406884	143	6444			154	7109
Chronic ulcer of skin	3429	416463	60	6552			73	7225
Decubitus ulcer	346	416843
Diffuse diseases of connective tissue	5634	403973	96	6302			117	7018
Sicca syndrome	1027	404598
Systemic sclerosis	319	404691
Polymyositis	73	404746
Dermatomyositis	75	404739
Other specified diffuse diseases of connective tissue	117	404724
Unspecified diffuse connective tissue disease	4246	404198	56	6304			79	7020
Osteomyelitis, periostitis, and other infections involving bone	1297	349470
Osteomyelitis	1220	349485
Acute osteomyelitis	64	349610
Chronic osteomyelitis	347	349572
Unspecified osteomyelitis	962	349517
Arthropathy associated with infections	823	349535
Pyogenic arthritis	661	349545
Reiter's disease	73	349610
Infective connective tissue disorders	164	349606
Arthropathy associated with other disorders classified elsewhere	314	349588
Arthropathy associated with neurological disorders	148	349607
Rheumatoid arthritis and other inflammatory polyarthropathies	9277	347232	193	5437			176	6136
Rheumatoid arthritis	8266	347331	165	5439			153	6137
Juvenile rheumatoid arthritis	71	348320
Other inflammatory spondylopathies	3494	347916	56	5447			54	6149
Sacroiliitis NEC	210	348305
Ankylosing spondylitis	763	348235
Spinal enthesopathy	53	348314
Other arthropathies	73258	341334	1105	5401	186	2227	1144	6033
Unspecified monoarthritis	29624	346289	504	5439	75	2231	510	6084
Palindromic rheumatism	80	349609
Arthropathy NOS	73040	341352	1105	5401	186	2227	1141	6034
Polymyalgia Rheumatica	3432	416470
Spinal stenosis	8400	393804	151	6185			192	6805
Spondylosis and allied disorders	17548	392462	254	6186			287	6792
Spondylosis without myelopathy	11351	393337	172	6190			177	6802
Spondylosis with myelopathy	409	394819
Other allied disorders of spine	1043	394731
Intervertebral disc disorders	12569	393231	214	6187			246	6798
Displacement of intervertebral disc	824	394754
Schmorl's nodes	92	394859
Degeneration of intervertebral disc	5777	394133	110	6195			109	6808
Intervertebral disc disorder with myelopathy	730	394764
Postlaminectomy syndrome	114	394853
Other and unspecified disc disorder	7415	393889	125	6191			159	6807
Other disorders of cervical region	988	394736
Torticollis	221	394845
Other and unspecified disorders of back	1674	394637
Other symptoms referable to back	174	394846
Other unspecified back disorders	1503	394659
Peripheral enthesopathies and allied syndromes	23564	373048	384	5882	70	2283	359	6542
Enthesopathy	16597	373946	253	5890			242	6553
Synoviopathy	549	375945
Bursitis	1342	375844
Calcaneal spur; Exostosis NOS	114	375998
Other disorders of synovium, tendon, and bursa	15673	374028	212	5894	74	2284	308	6542
Synovitis and tenosynovitis	8266	374987	125	5903			153	6558
Bursitis disorders	174	375996
Ganglion and cyst of synovium, tendon, and bursa	4457	375443	52	5910			100	6557
Rupture of synovium	1144	375864
Rupture of tendon, nontraumatic	592	375943
Contracture of tendon (sheath)	241	375988
Disorders of muscle, ligament, and fascia	7615	375148	59	5911
Laxity of ligament or hypermobility syndrome	790	375921
Fasciitis	6371	375298
Contracture of palmar fascia [Dupuytren's disease]	5735	375365
Other disorders of soft tissues	11258	374690	209	5899			240	6544
Rheumatism, unspecified and fibrositis	1154	375882
Panniculitis	238	375990
Osteitis deformans and osteopathies associated with other disorders classified elsewhere	384	392981
Osteitis deformans [Paget's disease of bone]	362	392986
Osteochondropathies	742	392965
Juvenile osteochondrosis	330	393006
Osteochondritis dissecans	77	393028
Other disorders of bone and cartilage	8497	391925	94	6290			91	6860
Cyst of bone	552	392966
Aseptic necrosis of bone	918	392923
Malunion and nonunion of fracture	1978	392799
Acquired foot deformities	14023	397927	116	6377			193	6956
Flat foot	386	399847
Acquired toe deformities	7649	398815	55	6380			60	6971
Hammer toe (acquired)	3084	399463
Hallux rigidus	2252	399580
Hallux valgus (Bunion)	9395	398550	79	6381			148	6962
Other acquired deformities of limbs	3576	399453	52	6380			60	6979
Acquired deformities of finger	367	399853
Curvature of spine	3440	399406
Kyphosis (acquired)	639	399811
Lordosis (acquired)	114	399881
Kyphoscoliosis and scoliosis	2760	399495
Other acquired musculoskeletal deformity	3951	399366	62	6370			78	6973
Acquired spondylolisthesis	3318	399444					74	6974
Contracture of joint	913	399768
Osteoarthrosis	52532	367686	593	6021	96	2333	681	6619
Osteoarthritis; localized	30335	370549	187	6050			252	6653
Osteoarthrosis, localized, primary	12319	372728	122	6058			140	6663
Osteoarthrosis, localized, secondary	585	374082
Osteoarthrosis, generalized	923	374024
Osteoarthrosis NOS	27600	370579	458	6035	60	2334	488	6638
Symptoms and disorders of the joints	6507	409792	128	6433			142	7090
Ankylosis of joint	156	410691
Stiffness of joint	932	410591
Difficulty in walking	742	410633
Joint effusions	2757	410328	64	6438			72	7095
Hemarthrosis	242	410690
Villonodular synovitis	82	410709
Derangement of joint, non-traumatic	4715	410033	62	6438			80	7098
Loose body in joint	484	410653
Pathological, developmental or recurrent dislocation	120	410702
Articular cartilage disorder	1528	410487
Other derangement of joint	3984	410128	55	6439			71	7099
Osteoporosis, osteopenia and pathological fracture	17511	402477	208	6405	62	2367	118	7181
Osteoporosis	15179	402805	179	6407			89	7181
Osteoporosis NOS	15171	402805	179	6407			89	7181
Pathologic fracture	1601	404719
Pathologic fracture of vertebrae	1106	404791
Stress fracture	113	404941
Osteopenia or other disorder of bone and cartilage	1412	404757
Pain in joint	14531	405428	285	6327			305	6995
Cardiac and circulatory congenital anomalies	6510	413422	87	6527
Cardiac congenital anomalies	6207	413457	84	6527
Cardiac shunt/ heart septal defect	963	414161
Valvular heart disease/ heart chambers	564	414205
Congenital anomalies of great vessels	4809	413653	65	6527
Congenital anomalies of peripheral vascular system	288	414254
Anomalies of respiratory system, congenital	105	419401
Congenital anomalies of face and neck	427	419360
Digestive congenital anomalies	1377	416533
Upper gastrointestinal congenital anomalies	694	416624
Esophageal atresia/tracheoesophageal fistula	63	416698
Congenital anomalies of mouth/tongue	367	416668
Congenital anomalies of esophagus	139	416690
Congenital anomalies of stomach	100	416693
Lower gastrointestinal congenital anomalies	676	416616
Congenital anomalies of intestine	437	416645
Congenital anomaly of gallbladder, bile ducts, liver, pancreas	211	416681
Genitourinary congenital anomalies	2403	416386
Congenital anomalies of genital organs	981	416558
Congenital anomalies of female genital organs	613	232080
Congenital anomalies of male genital organs	309	199284
Congenital anomalies of urinary system	1412	416537
Cystic kidney disease	640	416634
Other specified congenital anomalies of kidney	666	416627
Nervous system congenital anomalies	530	418986
Neural tube defects	396	419005
Spina bifida	325	419007
Other specified congenital anomalies of nervous system	139	419045
Congenital anomalies of the eye	249	419025
Congenital cataract and lens anomalies	138	419043
Congenital anomalies of posterior segment of eye	57	419057
Congenital musculoskeletal deformities of spine	195	418092
Congenital anomalies of limbs	758	418011
Congenital deformities of feet	366	418072
Congenital anomalies of upper limb, including shoulder girdle	70	418118
Other congenital anomalies of lower limb, including pelvic girdle	281	418082
Congenital hip dysplasia and deformity	182	418100
Other congenital musculoskeletal anomalies	1169	417946
Pectus and other congenital anomalies of ribs/sternum	68	418117
Pectus excavatum	54	418120
Congenital anomalies of muscle, tendon, fascia, and connective tissue	149	418109
Congenital osteodystrophies	871	417982
Chromosomal anomalies and genetic disorders	315	418262
Chromosomal anomalies	186	418284
Other and unspecified congenital anomalies	363	418256
Anomalies of endocrine glands, congenital	142	418285
Back pain	20954	399043	439	6173			537	6763
Cervicalgia	3424	416482	104	6509			73	7225
Sciatica	5009	412217	87	6461			126	7116
Cervical radiculitis	907	412792
Neuralgia, neuritis, and radiculitis NOS	2667	412571	62	6461			59	7131
Myalgia and myositis unspecified	1381	418499
Musculoskeletal symptoms referable to limbs	10454	409483	187	6425			219	7080
Swelling of limb	9265	409644	168	6427			194	7083
Symptoms of the muscles	1662	418222
Muscular wasting and disuse atrophy	249	418403
Rhabdomyolysis	64	418432
Pain in limb	11250	408714	276	6336			267	7031
Hypothermia/Chills	600	419272
Symptoms involving nervous and musculoskeletal systems	4231	415660	84	6528			100	7198
Symptoms involving skin and other integumentary tissue	5786	414110	68	6544			103	7195
Edema	5412	414164	67	6544			101	7196
Pallor and flushing	411	414874
Fever of unknown origin	7937	411989	225	6388			169	7129
Abdominal pain	60162	360089	1140	5475	319	2110	1317	5986
Syncope and collapse	17404	402587	281	6332	56	2373	245	7054
Nausea and vomiting	22112	397911	385	6227	95	2335	372	6926
Elevated sedimentation rate	126	406999
Gangrene	1507	418374
Abnormal Papanicolaou smear of cervix and cervical HPV	111	195591
Shock	461	419415
Cardiogenic shock	306	419432
Malaise and fatigue	8277	411641	142	6470			156	7142
Chronic fatigue syndrome	1132	412613
Fracture of lower limb	12996	386567	106	6314			63	7117
Fracture of neck of femur	4699	387635
Fracture of unspecified part of femur	1988	387998
Fracture of tibia and fibula	3280	387845
Fracture of patella	1181	388068
Fracture of ankle and foot	3255	387792
Fracture of foot	295	388202
Fracture of pelvis	1859	387985
Fracture of upper limb	15129	386338	96	6319			60	7120
Fracture of humerus	3237	387807
Fracture of radius and ulna	8821	387143	54	6323
Fracture of clavicle or scapula	3283	387819
Fracture of hand or wrist	5501	387538	70	6323
Fracture of vertebral column without mention of spinal cord injury	3739	387753
Fracture of ribs	3287	387830
Fracture of unspecified bones	811	388141
Concussion	376	414189
Intracranial hemorrhage (injury)	1719	414009
Skull and face fracture and other intercranial injury	5280	413559	55	6545
Dislocation	3112	399282
Internal derangement of knee	20192	397061	334	6245	59	2366	324	6940
Traumatic arthropathy	871	399594
Sprains and strains	711	419136
Joint/ligament sprain	302	419213
Bone marrow or stem cell transplant	162	419709
Allergic reaction to food	278	411985
Dermatitis due to solar radiation	726	411920
Chronic dermatitis due to solar radiation	500	411961
Atopic/contact dermatitis due to other or unspecified	5735	411228	91	6477			84	7145
Adverse reaction to serum or vaccine	542	411947
Anaphylactic shock NOS	887	411892
Urticaria	1069	411851
Allergies, other	734	411927
Postoperative shock	80	418997
Adverse effects of antibacterials (not penicillins)	116	375254
Allergy/adverse effect of penicillin	29449	371851	462	5916	117	2232	422	6567
Hormones and synthetic substitutes causing adverse effects in therapeutic use	765	375176
Antineoplastic and immunosuppressive drugs causing adverse effects	85	375258
Anticoagulants causing adverse effects	654	375170
Opiates and related narcotics causing adverse effects in therapeutic use	4300	374752					53	6601
Adverse effects of sedatives or other central nervous system depressants and anesthetics	964	375153
Adverse drug events and drug allergies	744	375173
Sepsis and SIRS	10777	409173	156	6456			170	7129
Sepsis	10777	409173	156	6456			170	7129
Sickle cell anemia							447	6041
Concussion	357	388727
Intracranial hemorrhage (injury)	1596	388564
Skull and face fracture and other intercranial injury	4897	388154					85	8527
Dislocation	2890	374616					55	8190
Internal derangement of knee	19026	372555	79	2627	69	1509	427	8162
Traumatic arthropathy	825	374898
Sprains and strains	668	393339
Joint/ligament sprain	281	393410
Bone marrow or stem cell transplant	151	393877
Allergic reaction to food	260	386587
Dermatitis due to solar radiation	678	386524
Chronic dermatitis due to solar radiation	468	386562
Atopic/contact dermatitis due to other or unspecified	5410	385885					126	8447
Adverse reaction to serum or vaccine	512	386549
Anaphylactic shock NOS	833	386507
Urticaria	1005	386469
Allergies, other	686	386532
Postoperative shock	77	393200
Adverse effects of antibacterials (not penicillins)	110	351849
Allergy/adverse effect of penicillin	27772	348695	135	2492	99	1430	613	7719
Hormones and synthetic substitutes causing adverse effects in therapeutic use	718	351787
Antineoplastic and immunosuppressive drugs causing adverse effects	81	351854
Anticoagulants causing adverse effects	618	351766
Opiates and related narcotics causing adverse effects in therapeutic use	4070	351381
Adverse effects of sedatives or other central nervous system depressants and anesthetics	911	351757
Adverse drug events and drug allergies	698	351774
Sepsis and SIRS	10147	383948					209	8423
Sepsis	10147	383948					209	8423
Blood Sodium (primary care)	152819		850		546		3796
Blood Potassium (primary care)	152630		846		546		3793
Thyroid stimulating hormone (primary care)	138496		781		521		3673
Blood chloride (primary care)	11520						162
Sickle cell anemia

## Sheet: S4
Supplementary Table 4. Variants present in masks for gene-based tests
Ancestry	Mask	Variant list
EUR	ADRB2(ENSG00000169252).M3.singleton	5:148826972:C:G,5:148827069:C:G,5:148827094:C:A,5:148827102:G:T,5:148827128:G:A,5:148827168:G:C,5:148827171:G:A,5:148827193:T:C,5:148827219:G:A,5:148827264:C:A,5:148827265:T:C,5:148827305:G:A,5:148827310:T:A,5:148827353:C:G,5:148827366:C:T,5:148827372:G:A,5:148827492:A:G,5:148827509:C:CA,5:148827533:CA:C,5:148827546:C:T,5:148827660:A:G,5:148827664:T:C,5:148827808:A:G,5:148827812:C:A,5:148827893:C…
EUR	ADRB2(ENSG00000169252).M3.1e-05	5:148826832:A:G,5:148826972:C:G,5:148827001:C:A,5:148827018:C:G,5:148827022:T:C,5:148827069:C:G,5:148827094:C:A,5:148827102:G:T,5:148827103:C:T,5:148827128:G:A,5:148827150:G:A,5:148827168:G:C,5:148827171:G:A,5:148827187:C:T,5:148827193:T:C,5:148827199:C:T,5:148827219:G:A,5:148827222:C:T,5:148827231:G:A,5:148827264:C:A,5:148827265:T:C,5:148827276:A:G,5:148827301:T:C,5:148827305:G:A,5:148827310:T:A…
EUR	ADRB2(ENSG00000169252).M3.0.0001	5:148826832:A:G,5:148826972:C:G,5:148827001:C:A,5:148827018:C:G,5:148827022:T:C,5:148827037:A:G,5:148827069:C:G,5:148827091:T:G,5:148827094:C:A,5:148827102:G:T,5:148827103:C:T,5:148827128:G:A,5:148827150:G:A,5:148827159:A:G,5:148827168:G:C,5:148827171:G:A,5:148827175:T:C,5:148827187:C:T,5:148827193:T:C,5:148827199:C:T,5:148827219:G:A,5:148827222:C:T,5:148827231:G:A,5:148827264:C:A,5:148827265:T:C…
EUR	ADRB2(ENSG00000169252).M3.0.001	5:148826832:A:G,5:148826972:C:G,5:148827001:C:A,5:148827018:C:G,5:148827022:T:C,5:148827037:A:G,5:148827069:C:G,5:148827091:T:G,5:148827094:C:A,5:148827102:G:T,5:148827103:C:T,5:148827128:G:A,5:148827150:G:A,5:148827159:A:G,5:148827168:G:C,5:148827171:G:A,5:148827175:T:C,5:148827187:C:T,5:148827193:T:C,5:148827199:C:T,5:148827219:G:A,5:148827222:C:T,5:148827231:G:A,5:148827264:C:A,5:148827265:T:C…
EUR	ADRB2(ENSG00000169252).M3.0.01	5:148826832:A:G,5:148826972:C:G,5:148827001:C:A,5:148827018:C:G,5:148827022:T:C,5:148827037:A:G,5:148827069:C:G,5:148827091:T:G,5:148827094:C:A,5:148827102:G:T,5:148827103:C:T,5:148827128:G:A,5:148827150:G:A,5:148827159:A:G,5:148827168:G:C,5:148827171:G:A,5:148827175:T:C,5:148827187:C:T,5:148827193:T:C,5:148827199:C:T,5:148827219:G:A,5:148827222:C:T,5:148827231:G:A,5:148827264:C:A,5:148827265:T:C…
EAS	ADRB2(ENSG00000169252).M3.0.001	5:148827037:A:G,5:148827813:C:T
EAS	ADRB2(ENSG00000169252).M3.0.01	5:148827037:A:G,5:148827813:C:T
SAS	ADRB2(ENSG00000169252).M3.singleton	5:148826991:G:A,5:148827231:G:A,5:148827283:G:A,5:148827496:T:C,5:148827546:C:T,5:148827616:C:G
SAS	ADRB2(ENSG00000169252).M3.0.0001	5:148826991:G:A,5:148827231:G:A,5:148827283:G:A,5:148827496:T:C,5:148827546:C:T,5:148827616:C:G
SAS	ADRB2(ENSG00000169252).M3.0.001	5:148826991:G:A,5:148827014:C:A,5:148827037:A:G,5:148827231:G:A,5:148827283:G:A,5:148827336:A:G,5:148827496:T:C,5:148827546:C:T,5:148827616:C:G
SAS	ADRB2(ENSG00000169252).M3.0.01	5:148826991:G:A,5:148827014:C:A,5:148827037:A:G,5:148827231:G:A,5:148827283:G:A,5:148827336:A:G,5:148827496:T:C,5:148827546:C:T,5:148827616:C:G
AFR	ADRB2(ENSG00000169252).M3.singleton	5:148827037:A:G,5:148827057:GC:G,5:148827189:A:G,5:148827283:G:A,5:148827466:T:C,5:148827529:T:C,5:148827778:AT:A
AFR	ADRB2(ENSG00000169252).M3.0.0001	5:148827037:A:G,5:148827057:GC:G,5:148827189:A:G,5:148827283:G:A,5:148827466:T:C,5:148827529:T:C,5:148827778:AT:A
AFR	ADRB2(ENSG00000169252).M3.0.001	5:148827037:A:G,5:148827057:GC:G,5:148827189:A:G,5:148827283:G:A,5:148827466:T:C,5:148827529:T:C,5:148827778:AT:A
AFR	ADRB2(ENSG00000169252).M3.0.01	5:148827037:A:G,5:148827057:GC:G,5:148827189:A:G,5:148827283:G:A,5:148827466:T:C,5:148827529:T:C,5:148827778:AT:A

## Sheet: S5
Supplementary Table 5. Sources of data for respiratory phenome-wide association studies.
CLINICAL_PHENOTYPE	CLINICAL_SUBTYPE	DEFINITION	GC_REPORTED_TRAIT	COHORT	ANCESTRY	TECHNOLOGY	TRAIT_TYPE	N_TOTAL	N_CASES	N_CONTROLS	GC_ACCESSION	FIRST_AUTHOR	PMID	DATA_LINK
Asthma	Asthma	Asthma PheCode or self-reported asthma	Asthma	GBMI	MULTI	IMPUTED	BINARY	1800785	153763	1647022	GCST90255667	Tsuo K	36778051	https://gbmi-sumstats.s3.amazonaws.com/Asthma_Bothsex_inv_var_meta_GBMI_052021_nbbkgt1.txt.gz
Asthma	Asthma	Asthma ICD10 code or self-reported asthma	Asthma	UKB;deCODE	EUR	IMPUTED	BINARY	771388	69189	702199	GCST009798	Olafsdottir TA	31959851	https://download.decode.is/form/2020/asthma2020.zip
Asthma	Asthma adult onset	Asthma ICD10 code or self-reported asthma between 20 and 60 years	Asthma (adult onset)	UKB	EUR	IMPUTED	BINARY	327253	26582	300671	GCST007799	Ferreira MAR	30929738	http://ftp.ebi.ac.uk/pub/databases/gwas/summary_statistics/GCST007001-GCST008000/GCST007799/harmonised/30929738-GCST007799-EFO_1002011.h.tsv.gz
Asthma	Asthma childhood onset	Asthma ICD10 code or self-reported asthma at or before age 19	Asthma (childhood onset)	UKB	EUR	IMPUTED	BINARY	314633	13962	300671	GCST007800	Ferreira MAR	30929739	http://ftp.ebi.ac.uk/pub/databases/gwas/summary_statistics/GCST007001-GCST008000/GCST007800/harmonised/30929738-GCST007800-EFO_0004591.h.tsv.gz
Asthma	Asthma exacerbations in children	Acute repeated hospitalizations in children	Childhood asthma with severe exacerbations	Danish	EUR	IMPUTED	BINARY	68281	2866	65415	GCST011975	Ahluwalia TS	33328473	https://figshare.com/ndownloader/files/25471871
Asthma	Asthma exacerbations in adults	Asthma cases defined based on primary care clincal code, ICD10 code or self-report. Exacerbations defined using ICD10 code, primary care clincal and prescription codes.	NA	UKB	EUR	IMPUTED	BINARY	49494	11604	37890	NA	Edris A	38196893	Available on request
Bronchiectasis	Bronchiectasis	ICD10 J47: Bronchiectasis	Bronchiectasis	UKB;FinnGen;BiobankJapan	MULTI	IMPUTED	BINARY	605195	3129	602066	GCST90018801	Sakaue S	34594039	http://ftp.ebi.ac.uk/pub/databases/gwas/summary_statistics/GCST90018001-GCST90019000/GCST90018801/harmonised/34594039-GCST90018801-MONDO_0004822.h.tsv.gz
Bronchopneumonia	Bronchopneumonia	PheCode 480.5: Bronchopneumonia and lung abscess	Bronchopneumonia and lung abscess	UKB	EUR	IMPUTED	BINARY	456348	297	456051	GCST90044061	Jiang L	34737426	http://ftp.ebi.ac.uk/pub/databases/gwas/summary_statistics/GCST90044001-GCST90045000/GCST90044061/harmonised/34737426-GCST90044061-EFO_0007184.h.tsv.gz
Bronchopneumonia	Bronchopneumonia	ICD10 J18.0: Bronchopneumonia, unspecified organism	ICD10 J18.0: Bronchopneumonia, unspecified organism	UKB	EUR	WES	BINARY	387930	1056	386874	GCST90080095	Backman JD	34662886	http://ftp.ebi.ac.uk/pub/databases/gwas/summary_statistics/GCST90080001-GCST90081000/GCST90080095/harmonised/34662886-GCST90080095-EFO_0007184.h.tsv.gz
Chronic bronchitis	Chronic bronchitis	Defined by DeepPheWAS. P496.2 - Chronic bronchitis	NA	UKB	EUR	IMPUTED	BINARY	378459	7157	371302	NA	DeepPheWAS	UNPUBLISHED	Available on request
Chronic bronchitis	Chronic bronchitis	Defined in FinnGen R12. J10_BRONCHNAS - Unspecified chronic bronchitis. ICD codes (hospital discharge and cause of death)	NA	FinnGen	EUR	IMPUTED	BINARY	410564	1494	409070	NA	FinnGen	UNPUBLISHED	https://storage.googleapis.com/finngen-public-data-r12/summary_stats/release/finngen_R12_J10_BRONCHNAS.gz
Chronic obstructive pulmonary disease	Chronic obstructive pulmonary disease	Defined by DeepPheWAS. P2054 - Chronic obstructive pulmonary disease (COPD clinical codes)	NA	UKB	EUR	IMPUTED	BINARY	196578	25714	170864	NA	DeepPheWAS	UNPUBLISHED	Available on request
Chronic obstructive pulmonary disease	Chronic obstructive pulmonary disease	Defined in FinnGen R12. J10_COPD - COPD. ICD codes (hospital discharge and cause of death)	NA	FinnGen	EUR	IMPUTED	BINARY	433208	24138	409070	NA	FinnGen	UNPUBLISHED	https://storage.googleapis.com/finngen-public-data-r12/summary_stats/release/finngen_R12_J10_COPD.gz
Chronic obstructive pulmonary disease	Chronic obstructive pulmonary disease with acute exacerbation	Chronic obstructive pulmonary disease with acute exacerbation	NA	UKB	EUR	IMPUTED	BINARY	40047	10154	29893	NA	Williams A	UNPUBLISHED	Available on request
Chronic sputum production	Chronic sputum production	UKB datafield 22504 (Yes)	Chronic sputum production	UKB	EUR	IMPUTED	BINARY	58185	9714	48471	GCST90269902	Packer RJ	37263751	http://ftp.ebi.ac.uk/pub/databases/gwas/summary_statistics/GCST90269001-GCST90270000/GCST90269902/GCST90269902.tsv
Emphysema	Emphysema	Defined by DeepPheWAS. P2075 - Emphysema	NA	UKB	EUR	IMPUTED	BINARY	178144	4472	173672	NA	DeepPheWAS	UNPUBLISHED	Available on request
Emphysema	Emphysema	Defined in FinnGen R12. J10_EMPHYSEMA - Emphysema. ICD codes (hospital discharge and cause of death)	NA	FinnGen	EUR	IMPUTED	BINARY	411781	2711	409070	NA	FinnGen	UNPUBLISHED	https://storage.googleapis.com/finngen-public-data-r12/summary_stats/release/finngen_R12_J10_EMPHYSEMA.gz
Idiopathic Pulmonary Fibrosis	Idiopathic pulmonary fibrosis	Idiopathic pulmonary fibrosis PheCode and clinically defined idiopathic pulmonary fibrosis cases	Idiopathic pulmonary fibrosis	GBMI	MULTI	IMPUTED	BINARY	1375570	11160	1364410	GCST90255647	Partanen JJ	36777997	https://gbmi-sumstats.s3.amazonaws.com/IPF_Bothsex_inv_var_meta_GBMI_with_Allen_021121.txt.gz
Idiopathic Pulmonary Fibrosis	Idiopathic pulmonary fibrosis	Clinically defined idiopathic pulmonary fibrosis cases	Idiopathic pulmonary fibrosis	US;UK;Spain	EUR	IMPUTED	BINARY	24589	4125	20464	GCST90133317	Allen RJ	35688625	Available on request
Idiopathic Pulmonary Fibrosis	Idiopathic pulmonary fibrosis DCLO	Logitudinal DLCO in idiopathic pulmonary fibrosis	NA	US;UK;Spain	EUR	IMPUTED	QUANTITATIVE	975	NA	NA	NA	Allen RJ	35985358	Available on request
Idiopathic Pulmonary Fibrosis	Idiopathic pulmonary fibrosis FVC	Longitudinal FVC in idiopathic pulmonary fibrosis	NA	US;UK;Spain	EUR	IMPUTED	QUANTITATIVE	1329	NA	NA	NA	Allen RJ	35985358	Available on request
Idiopathic Pulmonary Fibrosis	Idiopathic pulmonary fibrosis Survival	Survival in idiopathic pulmonary fibrosis	Transplantation-free survival in idiopathic pulmonary fibrosis	US;UK;Spain	EUR	IMPUTED	QUANTITATIVE	1481	NA	NA	GCST90295971	Oldham JM	36780644	Available on request
Respiratory infections	Respiratory infections primary care	Number of respiratory infection episodes captured from the UK Biobank primary care data	NA	UKB	EUR	IMPUTED	QUANTITATIVE	196552	NA	NA	NA	Williams A	UNPUBLISHED	Available on request
Respiratory infections	Respiratory infections secondary care	Respiratory system disease ICD10 code	NA	UKB	EUR	IMPUTED	BINARY	120897	19459	101438	NA	Williams A	NA	Available on request
Interstitial lung abnormality	Interstitial lung abnormality	Visual assessments of chest CT scans	Interstitial lung abnormalities	FHS;AGES;COPDGene;ECLIPSE;MESA;SPIROMICS	MULTI	IMPUTED	BINARY	11973	1699	10274	GCST009501	Hobbs BD	31339356	Available on request
Interstitial lung abnormality	Subpleural predominant interstitial lung abnormality	Visual assessments of chest CT scans	Subpleural-predominant interstitial lung abnormalities	FHS;AGES;COPDGene;ECLIPSE;MESA;SPIROMICS	MULTI	IMPUTED	BINARY	11561	1287	10274	GCST009502	Hobbs BD	31339356	Available on request
Pneumothorax	Pneumothorax	Defined in FinnGen R12. J10_PNEUMOTHORAX - Pneumothorax. ICD codes (hospital discharge and cause of death)	NA	FinnGen	EUR	IMPUTED	BINARY	482368	2713	479655	NA	FinnGen	UNPUBLISHED	https://storage.googleapis.com/finngen-public-data-r12/summary_stats/release/finngen_R12_J10_PNEUMOTHORAX.gz
Pneumothorax	Pneumothorax	ICD10 J93: Pneumothorax	Pneumothorax	UKB;FinnGen;BiobankJapan	MULTI	IMPUTED	BINARY	654724	2439	652285	GCST90018902	Sakaue S	34594039	http://ftp.ebi.ac.uk/pub/databases/gwas/summary_statistics/GCST90018001-GCST90019000/GCST90018902/harmonised/34594039-GCST90018902-MONDO_0002076.h.tsv.gz

## Sheet: S6
Supplementary Table 6. Self-reported LABA medication codes in UK Biobank field 20003
Code	Name
1140855530	nethaprin dospan m/r tablet
1140862144	salmeterol
1140862148	serevent 25mcg inhaler
1140862222	brelomax 2mg tablet
1140862224	respacal 2mg tablet
1140862280	bambec 10mg tablet
1140862474	aerobec 50mcg autohaler
1140879768	bambuterol
1140923696	eformoterol
1140923708	foradil 12micrograms inhalation capsules+inhaler
1141153236	oxis 6micrograms turbohaler
1141157264	salmeterol product
1141164086	salmeterol+fluticasone propionate
1141174512	budesonide+eformoterol
1141174520	symbicort 100/6 turbohaler
1141176832	seretide 50 evohaler
1141195224	formoterol
1141195232	budesonide+formoterol

## Sheet: S7
Supplementary Table 7. Phenome-wide association study results for Thr164Ile (rs1800888)
category	description	N_ID	FDR	P	OR	Beta	L95	U95	coded_allele	non_coded_allele	minor_allele	MAF	MAC	MAC_cases	MAC_controls
formula_phenotype	FEV1/FVC ratio (best)	302000	5.82978e-16	3.05544e-19		-0.0913308	-0.111293	-0.0713688	T	C	T	0.0149536	9032
data_field_phenotype	Eosinophil count	381889	7.13615e-09	7.48024e-12		0.0633566	0.0452243	0.0814888	T	C	T	0.0149035	11383
data_field_phenotype	Peak expiratory flow	361056	6.33065e-07	9.95385e-10		-0.0480173	-0.0634195	-0.0326151	T	C	T	0.0148758	10742
data_field_phenotype	Forced expiratory volume in 1-second (FEV1), Best measure	302000	2.8774e-05	6.03229e-08		-0.0410644	-0.0559196	-0.0262093	T	C	T	0.0149536	9032
Composite_phenotype	Chronic obstructive pulmonary disease (spirometry GOLD1+)	302441	3.18983e-05	8.3591e-08	1.1609		1.09925	1.226	T	C	T	0.0149666	9053	1690	7363
data_field_phenotype	Triglycerides to Total Lipids in Large VLDL percentage	103610	0.000289205	9.0945e-07		-0.0889003	-0.124383	-0.0534175	T	C	T	0.0148345	3074
data_field_phenotype	Creatinine	376204	0.000531705	1.9507e-06		-0.0363965	-0.0513877	-0.0214054	T	C	T	0.0148696	11188
data_field_phenotype	Cholesteryl Esters to Total Lipids in Small VLDL percentage	103651	0.00101547	4.25775e-06		0.0828256	0.0475248	0.118126	T	C	T	0.0148383	3076
data_field_phenotype	Cholesterol to Total Lipids in Large VLDL percentage	103023	0.00497553	2.34695e-05		0.0754743	0.040497	0.110452	T	C	T	0.0148316	3056
data_field_phenotype	Apolipoprotein A	344771	0.00551074	2.88823e-05		-0.038222	-0.0561347	-0.0203093	T	C	T	0.0148142	10215
data_field_phenotype	Free Cholesterol to Total Lipids in Very Large VLDL percentage	87285	0.00629565	3.62957e-05		0.079067	0.0415452	0.116589	T	C	T	0.0148995	2601
Phecode	Hyperplasia of prostate	175797	0.00654925	4.46228e-05	1.18887		1.09411	1.29184	T	C	T	0.014622	5141	707	4434
data_field_phenotype	Cholesteryl Esters to Total Lipids in Chylomicrons and Extremely Large VLDL percentage	85252	0.00654925	4.40348e-05		0.0804202	0.0418391	0.119001	T	C	T	0.0149087	2542
combined_data_field_phenotype	Hand grip strength	392640	0.00711426	5.38359e-05		-0.27772	-0.412507	-0.142932	T	C	T	0.0148635	11672
data_field_phenotype	Free Cholesterol to Total Lipids in Large VLDL percentage	100484	0.00711426	5.59297e-05		0.0738523	0.0379305	0.109774	T	C	T	0.0149128	2997
data_field_phenotype	Diastolic blood pressure	374351	0.0117782	0.000111115		0.0362608	0.0178727	0.054649	T	C	T	0.014851	11119
data_field_phenotype	Total bilirubin	374919	0.0117782	0.000106611		0.0351509	0.017372	0.0529297	T	C	T	0.0148632	11145
data_field_phenotype	Cholesteryl Esters to Total Lipids in Large VLDL percentage	102114	0.0117782	0.00010895		0.0677666	0.0334452	0.102088	T	C	T	0.0148364	3030
data_field_phenotype	Cholesterol to Total Lipids in Small VLDL percentage	100456	0.0120361	0.000119856		0.0693271	0.0340025	0.104652	T	C	T	0.0149319	3000
data_field_phenotype	Phospholipids to Total Lipids in Medium VLDL percentage	103633	0.0152823	0.000160192		0.0661488	0.0318033	0.100494	T	C	T	0.0148408	3076
data_field_phenotype	Cholesterol to Total Lipids in Chylomicrons and Extremely Large VLDL percentage	94144	0.0157202	0.000173021		0.0702918	0.0336082	0.106975	T	C	T	0.0147859	2784
data_field_phenotype	Triglycerides to Total Lipids in Very Large VLDL percentage	100667	0.015926	0.000183633		-0.0670743	-0.102219	-0.03193	T	C	T	0.0148062	2981
data_field_phenotype	Cholesteryl Esters to Total Lipids in Very Large VLDL percentage	97051	0.0311742	0.00037579		0.0641199	0.0287853	0.0994544	T	C	T	0.0148685	2886
Phecode	Other specified disorders involving the immune mechanism	392458	0.0325253	0.000431128	4.4		1.92841	10.0394	T	C	T	0.0148869	11685	6	11679
Phecode	Abnormal spermatozoa	158273	0.0325253	0.000460263	2.72636		1.55547	4.77865	T	C	T	0.014317	4532	13	4519
data_field_phenotype	Cholesterol to Total Lipids in Very Large VLDL percentage	100860	0.0325253	0.000413853		0.062334	0.0277361	0.096932	T	C	T	0.0148771	3001
data_field_phenotype	Phospholipids to Total Lipids in Very Large VLDL percentage	93354	0.0325253	0.000443464		0.0670008	0.0296188	0.104383	T	C	T	0.0148521	2773
Phecode	Defibrination syndrome	388701	0.032821	0.000498851	3.53083		1.73552	7.18329	T	C	T	0.0148842	11571	8	11563
data_field_phenotype	Triglycerides to Total Lipids in Chylomicrons and Extremely Large VLDL percentage	95112	0.032821	0.000483374		-0.0660263	-0.103107	-0.0289455	T	C	T	0.014751	2806
data_field_phenotype	Free Cholesterol to Total Lipids in Medium VLDL percentage	103583	0.036104	0.000586596		0.0598111	0.0257119	0.0939103	T	C	T	0.0148432	3075
data_field_phenotype	Triglycerides to Total Lipids in Small VLDL percentage	100456	0.036104	0.000576853		-0.0617169	-0.0968562	-0.0265776	T	C	T	0.0149319	3000
data_field_phenotype	Triglycerides to Total Lipids in Medium VLDL percentage	103656	0.0492473	0.00082595		-0.0578447	-0.0917479	-0.0239416	T	C	T	0.0148375	3076
Composite_phenotype	Eosinophilia (case control >=0.3)	382706	0.0934024	0.00161545	1.08224		1.03036	1.13673	T	C	T	0.0149161	11417	1967	9450
data_field_phenotype	Neutrophil count	381889	0.111772	0.00204322		-0.0290118	-0.0474501	-0.0105734	T	C	T	0.0149035	11383
data_field_phenotype	Cholesterol to Total Lipids in Medium VLDL percentage	103620	0.111772	0.00205033		0.05321	0.0193818	0.0870382	T	C	T	0.0148427	3076
data_field_phenotype	Red blood cell (erythrocyte) distribution width	382529	0.118841	0.00230398		-0.028529	-0.0468742	-0.0101838	T	C	T	0.0149034	11402
data_field_phenotype	High light scatter reticulocyte percentage	376646	0.118841	0.00236686		0.0287899	0.0102276	0.0473522	T	C	T	0.0149212	11240
data_field_phenotype	Cholesteryl Esters to Total Lipids in Medium VLDL percentage	102888	0.118841	0.00233654		0.0527346	0.0187779	0.0866912	T	C	T	0.0148365	3053
Composite_phenotype	Family history High blood pressure	394422	0.121676	0.00248708	1.05853		1.02023	1.09828	T	C	T	0.014842	11708	6078	5630
data_field_phenotype	Reticulocyte percentage	376645	0.121902	0.0025556		0.0285707	0.0100082	0.0471332	T	C	T	0.0149212	11240
Phecode	Other disorders of metabolism	393223	0.123284	0.00264919	1.28009		1.08971	1.50373	T	C	T	0.0148847	11706	153	11553
Phecode	Benign neoplasm of thyroid glands	391028	0.130245	0.00286702	1.90519		1.24716	2.91041	T	C	T	0.0148787	11636	22	11614
data_field_phenotype	High light scatter reticulocyte count	376645	0.142912	0.00322077		0.0276331	0.00924801	0.0460181	T	C	T	0.0149212	11240
Phecode	Sialolithiasis	386184	0.14432	0.00339378	1.88391		1.23322	2.87793	T	C	T	0.0148996	11508	22	11486
data_field_phenotype	Cholesteryl Esters in Medium VLDL	102888	0.14432	0.00340377		0.0528668	0.0174878	0.0882457	T	C	T	0.0148365	3053
Phecode	Vaginal enterocele, congenital or acquired	205016	0.150521	0.00362892	1.56847		1.15814	2.12418	T	C	T	0.01515	6212	43	6169
data_field_phenotype	Reticulocyte count	376645	0.155725	0.00383599		0.0270377	0.00870969	0.0453658	T	C	T	0.0149212	11240
Phecode	Cancer of lip	390233	0.165391	0.00416079	2.64833		1.36046	5.15536	T	C	T	0.0149206	11645	9	11636
data_field_phenotype	HDL cholesterol	346597	0.174846	0.00449028		-0.0255237	-0.043129	-0.00791845	T	C	T	0.0148256	10277
data_field_phenotype	Triglycerides	376092	0.184189	0.00482676		0.0260076	0.0079214	0.0440938	T	C	T	0.01487	11185
Phecode	Other disorders of prostate	157493	0.18664	0.00506771	1.38095		1.10192	1.73063	T	C	T	0.0144197	4542	79	4463
Phecode	Mastodynia	391152	0.18664	0.00508662	2.58568		1.33025	5.02593	T	C	T	0.0148855	11645	9	11636
Phecode	Diverticulosis	333333	0.194824	0.00541178	1.07974		1.02292	1.13972	T	C	T	0.0149115	9941	1663	8278
Phecode	Fracture of hand or wrist	368040	0.196353	0.00555717	0.773367		0.644899	0.927428	T	C	T	0.0149264	10987	119	10868
data_field_phenotype	Free Cholesterol to Total Lipids in Chylomicrons and Extremely Large VLDL percentage	80851	0.199416	0.00574836		0.0554084	0.0160878	0.0947289	T	C	T	0.0147246	2381
Phecode	Diverticulosis and diverticulitis	333367	0.201594	0.00591681	1.07888		1.0221	1.13881	T	C	T	0.01491	9941	1663	8278
data_field_phenotype	Cholesteryl Esters in Very Small VLDL	100456	0.220929	0.00660009		0.0482054	0.0134242	0.0829865	T	C	T	0.0149319	3000
Phecode	Rheumatism, unspecified and fibrositis	352946	0.237071	0.00720655	1.48136		1.1122	1.97305	T	C	T	0.0148946	10514	48	10466
data_field_phenotype	Leucine	103653	0.241649	0.00747239		0.0462816	0.0123722	0.0801909	T	C	T	0.014838	3076
data_field_phenotype	Cholesterol in Very Small VLDL	100456	0.250258	0.00786975		0.0474307	0.0124516	0.0824097	T	C	T	0.0149319	3000
data_field_phenotype	Average Diameter for LDL Particles	100456	0.278631	0.00890803		0.0466449	0.0116924	0.0815975	T	C	T	0.0149319	3000
Phecode	Intestinal infection due to protozoa	387875	0.294859	0.00958138	2.71198		1.27489	5.76899	T	C	T	0.0148901	11551	7	11544
data_field_phenotype	Albumin	100440	0.29812	0.00984358		-0.0471111	-0.0828818	-0.0113403	T	C	T	0.0149343	3000
Phecode	Atrophy of female genital tract	208889	0.299402	0.0105136	0.443791		0.238173	0.826922	T	C	T	0.0151061	6311	10	6301
Phecode	Kyphoscoliosis and scoliosis	376644	0.299402	0.0102554	1.29811		1.06365	1.58425	T	C	T	0.0148801	11209	100	11109
Phecode	Congenital anomalies of posterior segment of eye	392499	0.299402	0.0102071	3.23618		1.32091	7.92853	T	C	T	0.0148854	11685	5	11680
data_field_phenotype	Apolipoprotein B to Apolipoprotein A1 ratio	100456	0.299402	0.0104196		0.0463804	0.0108937	0.081867	T	C	T	0.0149319	3000
Phecode	Pruritus and related conditions	393216	0.30374	0.0108251	0.586255		0.388791	0.884011	T	C	T	0.0148837	11705	23	11682
Phecode	Diseases of white blood cells	387263	0.305103	0.0110336	1.1771		1.03802	1.33482	T	C	T	0.0149085	11547	253	11294
data_field_phenotype	Cholesteryl Esters in Small VLDL	103651	0.306956	0.0112615		0.0458741	0.0103993	0.0813489	T	C	T	0.0148383	3076
Phecode	Dementias	380742	0.342878	0.0131185	0.803473		0.675904	0.955118	T	C	T	0.0148736	11326	134	11192
Composite_phenotype	Serious Infection (sepsis)	394109	0.342878	0.0127933	1.12976		1.02629	1.24367	T	C	T	0.0148703	11721	445	11276
Phecode	Male infertility and abnormal spermatozoa	158338	0.342878	0.0130752	1.97399		1.1537	3.37752	T	C	T	0.0143143	4533	14	4519
Phecode	Fracture of neck of femur	367435	0.347047	0.0134599	0.783057		0.645006	0.950654	T	C	T	0.0149469	10984	105	10879
Phecode	Osteoarthritis; localized	375255	0.354092	0.0139187	0.911492		0.8466	0.981358	T	C	T	0.0149099	11190	786	10404
data_field_phenotype	Monocyte count	381889	0.368628	0.0146833		0.0222077	0.00436986	0.0400456	T	C	T	0.0149035	11383
data_field_phenotype	Free Cholesterol in Very Small VLDL	100456	0.372622	0.0150377		0.0439147	0.00851647	0.079313	T	C	T	0.0149319	3000
Phecode	Anorexia	387227	0.376332	0.0155819	0.680443		0.498069	0.929597	T	C	T	0.0148595	11508	40	11468
data_field_phenotype	Concentration of IDL Particles	100456	0.376332	0.0154729		0.0440266	0.00838642	0.0796669	T	C	T	0.0149319	3000
Phecode	Gout	392442	0.384455	0.0161197	1.16422		1.0286	1.31773	T	C	T	0.0148914	11688	267	11421
Phecode	Vascular dementia	377014	0.385784	0.016438	0.610612		0.408076	0.913672	T	C	T	0.0149172	11248	24	11224
data_field_phenotype	Mean corpuscular haemoglobin concentration	382525	0.385784	0.0167475		0.0223441	0.00403738	0.0406509	T	C	T	0.0149036	11402
data_field_phenotype	Phospholipids in IDL	100456	0.385784	0.016782		0.0424828	0.0076657	0.0773	T	C	T	0.0149319	3000
Phecode	Hereditary and idiopathic peripheral neuropathy	389467	0.38984	0.0172272	1.82844		1.1128	3.0043	T	C	T	0.0149127	11616	16	11600
data_field_phenotype	Concentration of Very Small VLDL Particles	100456	0.38984	0.0173671		0.0431586	0.00760018	0.0787169	T	C	T	0.0149319	3000
Phecode	Dysthymic disorder	324862	0.390037	0.0175803	2.48916		1.17252	5.28429	T	C	T	0.0148586	9654	7	9647
data_field_phenotype	Phospholipids to Total Lipids in Small VLDL percentage	100456	0.3945	0.0179882		0.0419513	0.00719791	0.0767048	T	C	T	0.0149319	3000
data_field_phenotype	Cholesterol in Medium VLDL	103620	0.400795	0.0184853		0.0425857	0.00715532	0.0780161	T	C	T	0.0148427	3076
data_field_phenotype	Phospholipids in Very Small VLDL	100456	0.401527	0.0187295		0.0426413	0.00709104	0.0781915	T	C	T	0.0149319	3000
data_field_phenotype	Microalbumin in urine	128432	0.403453	0.0190308		0.0378109	0.00620776	0.069414	T	C	T	0.014895	3826
data_field_phenotype	Phospholipids to Total Lipids in Large HDL percentage	103643	0.408624	0.0194889		-0.0410697	-0.0755271	-0.00661238	T	C	T	0.0148394	3076
data_field_phenotype	Forced vital capacity (best)	302000	0.414507	0.0199867		-0.01715	-0.0315974	-0.00270264	T	C	T	0.0149536	9032
Composite_phenotype	Prolonged QTc	167956	0.415333	0.0211607	2.61129		1.15456	5.90601	T	C	T	0.0148253	4980	6	4974
Phecode	Disorders of protein plasma/amino-acid transport and metabolism	392780	0.415333	0.020398	1.36896		1.04982	1.78513	T	C	T	0.0148849	11693	56	11637
Phecode	Decreased white blood cell count	386079	0.415333	0.021768	1.17727		1.02407	1.35339	T	C	T	0.0149011	11506	205	11301
Phecode	Neutropenia	386079	0.415333	0.021768	1.17727		1.02407	1.35339	T	C	T	0.0149011	11506	205	11301
data_field_phenotype	Aspartate aminotransferase	375089	0.415333	0.0210506		-0.0210363	-0.0389074	-0.00316509	T	C	T	0.0148645	11151
data_field_phenotype	Sex hormone binding globulin	343621	0.415333	0.0216397		-0.0208499	-0.0386433	-0.00305652	T	C	T	0.0147925	10166
data_field_phenotype	Concentration of Large LDL Particles	100456	0.415333	0.0208317		0.0423844	0.006439	0.0783299	T	C	T	0.0149319	3000
data_field_phenotype	Free Cholesterol to Total Lipids in Small VLDL percentage	103637	0.415333	0.0210298		0.0402478	0.00606155	0.074434	T	C	T	0.0148403	3076
Phecode	Disorders of plasma protein metabolism	392716	0.421099	0.0225844	1.37364		1.04562	1.80456	T	C	T	0.0148835	11690	53	11637
Phecode	Osteoarthrosis	393468	0.421099	0.0231737	0.935688		0.883509	0.990948	T	C	T	0.0148907	11718	1392	10326
data_field_phenotype	Platelet count	382528	0.421099	0.0229989		-0.0207338	-0.0386084	-0.00285907	T	C	T	0.0149035	11402
data_field_phenotype	Degree of Unsaturation	103585	0.421099	0.0225535		0.0395963	0.00557217	0.0736205	T	C	T	0.0148525	3077
data_field_phenotype	Phospholipids to Total Lipids in Chylomicrons and Extremely Large VLDL percentage	82554	0.421099	0.0227594		0.0463556	0.00646289	0.0862483	T	C	T	0.0147176	2430
data_field_phenotype	Cholesterol in Small VLDL	100456	0.428218	0.0237899		0.0415163	0.00552028	0.0775124	T	C	T	0.0149319	3000
Composite_phenotype	Ever smoked	343555	0.429496	0.0260478	1.0463		1.00541	1.08884	T	C	T	0.0148419	10198	4770	5428
Phecode	Disorders of adrenal glands	387888	0.429496	0.0252938	1.35673		1.03849	1.77249	T	C	T	0.0148832	11546	55	11491
Phecode	Gout and other crystal arthropathies	393282	0.429496	0.0254815	1.14373		1.01661	1.28675	T	C	T	0.0148926	11714	295	11419
Phecode	Chromosomal anomalies and genetic disorders	392001	0.429496	0.0244434	1.7671		1.07617	2.90161	T	C	T	0.0148864	11671	16	11655
Phecode	Pain in limb	393283	0.429496	0.0249797	0.871344		0.772497	0.98284	T	C	T	0.0148837	11707	275	11432
data_field_phenotype	Whole body fat-free mass	386943	0.429496	0.0261119		-0.0129739	-0.0244047	-0.00154312	T	C	T	0.0148743	11511
data_field_phenotype	Direct bilirubin	323730	0.429496	0.0248597		0.0220526	0.00278777	0.0413175	T	C	T	0.0149106	9654
data_field_phenotype	Platelet crit	382524	0.429496	0.0255238		-0.0200244	-0.0375972	-0.00245151	T	C	T	0.0149036	11402
data_field_phenotype	Total Concentration of Branched-Chain Amino Acids (Leucine + Isoleucine + Valine)	103627	0.429496	0.0260103		0.038892	0.00464948	0.0731345	T	C	T	0.0148417	3076
data_field_phenotype	Total Lipids in Very Small VLDL	100456	0.429496	0.0253232		0.0404318	0.00499879	0.0758648	T	C	T	0.0149319	3000
Phecode	Glucocorticoid deficiency	387375	0.434535	0.026646	1.47725		1.04622	2.08585	T	C	T	0.0148771	11526	33	11493
Phecode	Adrenal hypofunction	387376	0.435922	0.0271984	1.47516		1.04475	2.08289	T	C	T	0.014877	11526	33	11493
Phecode	Erectile dysfunction [ED]	158940	0.435922	0.0274069	1.4525		1.04246	2.02383	T	C	T	0.0143262	4554	36	4518
data_field_phenotype	Glycated haemoglobin (HbA1c)	376195	0.435922	0.0274165		-0.0200431	-0.0378544	-0.00223174	T	C	T	0.0148713	11189
data_field_phenotype	Docosahexaenoic Acid to Total Fatty Acids percentage	103585	0.435932	0.0276456		0.0387651	0.00426578	0.0732644	T	C	T	0.0148525	3077
Phecode	Nontoxic uninodular goiter	369148	0.442986	0.0284427	1.42674		1.03821	1.96068	T	C	T	0.0148816	10987	39	10948
Phecode	Nontoxic nodular goiter	370042	0.442986	0.0285573	1.29235		1.02726	1.62585	T	C	T	0.0148889	11019	75	10944
data_field_phenotype	Free Cholesterol in IDL	100456	0.460496	0.0299274		0.038672	0.00376048	0.0735835	T	C	T	0.0149319	3000
Composite_phenotype	Hemorrhagic stroke	179120	0.461782	0.030253	1.28703		1.02438	1.61702	T	C	T	0.014856	5322	77	5245
Phecode	Peritoneal or intestinal adhesions	287434	0.473195	0.0312487	1.31362		1.02486	1.68372	T	C	T	0.0147738	8493	64	8429
Phecode	Schmorl's nodes	369707	0.495969	0.0330126	2.42169		1.07395	5.46078	T	C	T	0.0149023	11019	6	11013
data_field_phenotype	Free Cholesterol in Small VLDL	103637	0.499626	0.0335179		0.0385611	0.00300907	0.0741132	T	C	T	0.0148403	3076
Phecode	Displacement of intervertebral disc	370292	0.50014	0.0338145	0.553605		0.320657	0.955784	T	C	T	0.0148828	11022	13	11009
Phecode	Bone marrow or stem cell transplant	393211	0.50234	0.0342265	2.04659		1.05469	3.97134	T	C	T	0.0148851	11706	9	11697
data_field_phenotype	Omega-3 Fatty Acids to Total Fatty Acids percentage	103585	0.513536	0.0352585		0.0369284	0.00255099	0.0713057	T	C	T	0.0148525	3077
Phecode	Hyperglyceridemia	339809	0.516546	0.0362462	2.11821		1.04927	4.27612	T	C	T	0.0148436	10088	8	10080
Phecode	Vaginitis and vulvovaginitis	209047	0.516546	0.0365481	0.476224		0.237564	0.954645	T	C	T	0.0151354	6328	8	6320
Phecode	Rosacea	383779	0.516546	0.0364293	1.47213		1.02473	2.11486	T	C	T	0.0148536	11401	30	11371
Phecode	Calcaneal spur; Exostosis NOS	352069	0.516546	0.0359538	2.23643		1.05418	4.74458	T	C	T	0.0148778	10476	7	10469
Phecode	Sarcoidosis	384000	0.522229	0.0372239	1.40139		1.02018	1.92505	T	C	T	0.0148594	11412	39	11373
Composite_phenotype	Agranulocytosis/neutropaenia	187220	0.526267	0.0381455	1.1539		1.00785	1.32111	T	C	T	0.0148622	5565	224	5341
Phecode	Other nondiabetic retinopathy	370401	0.526267	0.0386243	0.302171		0.0972074	0.939307	T	C	T	0.014869	11015	3	11012
data_field_phenotype	Cholesteryl Esters in VLDL	100456	0.526267	0.0379882		0.0381506	0.0021152	0.0741861	T	C	T	0.0149319	3000
data_field_phenotype	Free Cholesterol to Total Lipids in Very Small VLDL percentage	100456	0.526267	0.0388908		0.0378462	0.00193143	0.0737611	T	C	T	0.0149319	3000
data_field_phenotype	Total Lipids in IDL	100456	0.526267	0.0383554		0.0368444	0.00197647	0.0717123	T	C	T	0.0149319	3000
Phecode	Atherosclerosis	381071	0.548749	0.0408398	0.783599		0.620296	0.989894	T	C	T	0.0148844	11344	72	11272
Phecode	Cervical cancer	183217	0.555147	0.0416069	1.48704		1.0152	2.17819	T	C	T	0.0151514	5552	27	5525
Phecode	Septicemia	379237	0.561625	0.0427731	1.10785		1.00334	1.22324	T	C	T	0.0148271	11246	418	10828
Phecode	Intestinal obstruction without mention of hernia	293062	0.561625	0.0425901	1.13645		1.00428	1.286	T	C	T	0.0148023	8676	265	8411
data_field_phenotype	Phospholipids to Total Lipids in Small HDL percentage	100456	0.561625	0.0429755		-0.0360322	-0.0709248	-0.00113954	T	C	T	0.0149319	3000
data_field_phenotype	Phospholipids to Total Lipids in Large VLDL percentage	100070	0.561905	0.0432914		0.0364663	0.0010998	0.0718328	T	C	T	0.0149046	2983
data_field_phenotype	Triglycerides to Total Lipids in Very Small VLDL percentage	100456	0.56463	0.0437973		-0.0354871	-0.069987	-0.00098726	T	C	T	0.0149319	3000
Phecode	Anomalies of endocrine glands, congenital	391852	0.564754	0.0441029	2.05877		1.01925	4.1585	T	C	T	0.0148806	11662	8	11654
Phecode	Arthropod-borne diseases	392183	0.568961	0.0452089	2.29791		1.01792	5.18746	T	C	T	0.0148846	11675	6	11669
Phecode	Atherosclerosis of the extremities	379814	0.568961	0.045326	0.707423		0.504065	0.992823	T	C	T	0.0148954	11315	34	11281
Phecode	Excessive or frequent menstruation	195720	0.568961	0.0452163	1.11812		1.00238	1.24721	T	C	T	0.0151313	5923	359	5564
Phecode	Other demyelinating diseases of central nervous system	371212	0.580096	0.0479299	1.64919		1.00457	2.70747	T	C	T	0.0148756	11044	16	11028
Phecode	Cholelithiasis with acute cholecystitis	371990	0.580096	0.0469525	1.22068		1.00269	1.48607	T	C	T	0.0148835	11073	102	10971
Phecode	Sepsis	393265	0.580096	0.0480373	1.11753		1.00096	1.24767	T	C	T	0.0148755	11700	334	11366
Phecode	Sepsis and SIRS	393265	0.580096	0.0480373	1.11753		1.00096	1.24767	T	C	T	0.0148755	11700	334	11366
data_field_phenotype	Apolipoprotein B	374647	0.580096	0.046829		0.0189351	0.000265627	0.0376046	T	C	T	0.0148753	11146
data_field_phenotype	Docosahexaenoic Acid	103585	0.580096	0.0474442		0.0342192	0.000386201	0.0680523	T	C	T	0.0148525	3077
Phecode	Ulcerative colitis (chronic)	286814	0.586943	0.0489119	1.37546		1.00152	1.88901	T	C	T	0.0147657	8470	39	8431
data_field_phenotype	Valine	103628	0.587355	0.0492541		0.0345802	0.000113324	0.069047	T	C	T	0.0148415	3076
Phecode	Difficulty in walking	385212	0.588989	0.0497462	1.44569		1.00041	2.08916	T	C	T	0.0148775	11462	29	11433
data_field_phenotype	Cholesterol in IDL	100456	0.588989	0.0500085		0.0348271	-8.70089e-07	0.069655	T	C	T	0.0149319	3000
Phecode	Other intestinal obstruction	291678	0.589624	0.0503752	1.14637		0.999777	1.31447	T	C	T	0.0147937	8630	215	8415
data_field_phenotype	Free Cholesterol in Large LDL	103646	0.589624	0.0506805		0.0348254	-0.000102755	0.0697536	T	C	T	0.014839	3076
Phecode	Anemia in neoplastic disease	362780	0.598475	0.0520686	1.42315		0.996845	2.03176	T	C	T	0.0148382	10766	31	10735
data_field_phenotype	Average Diameter for VLDL Particles	100456	0.598475	0.0518797		-0.0336428	-0.0675592	0.000273589	T	C	T	0.0149319	3000
Phecode	Cardiomyopathy	389537	0.604345	0.0535295	0.779313		0.605033	1.0038	T	C	T	0.0148985	11607	61	11546
data_field_phenotype	Apolipoprotein B	100456	0.604345	0.0533976		0.0354744	-0.000518782	0.0714675	T	C	T	0.0149319	3000
data_field_phenotype	Phospholipids in Medium HDL	103655	0.604345	0.0531265		-0.0329008	-0.0662448	0.000443186	T	C	T	0.0148377	3076
Phecode	Alcoholic liver damage	355153	0.612612	0.0545828	0.713593		0.505849	1.00665	T	C	T	0.0148584	10554	33	10521
Phecode	Amyloidosis	391897	0.612992	0.0557222	1.60003		0.988577	2.58969	T	C	T	0.0148751	11659	17	11642
Phecode	Alzheimer's disease	378050	0.612992	0.0557381	0.777084		0.600139	1.0062	T	C	T	0.0149041	11269	59	11210
Phecode	Curvature of spine	377197	0.612992	0.0557836	1.19869		0.995534	1.4433	T	C	T	0.0148742	11221	115	11106
data_field_phenotype	Free Cholesterol in Small LDL	103527	0.612992	0.0559018		0.0346567	-0.000872707	0.0701862	T	C	T	0.0148222	3069
Phecode	Staphylococcus infections	372785	0.617152	0.0579629	1.1538		0.995184	1.33769	T	C	T	0.0148142	11045	182	10863
Phecode	Intracerebral hemorrhage	376809	0.617152	0.0592455	1.26756		0.990793	1.62163	T	C	T	0.0149041	11232	65	11167
Phecode	Arterial embolism and thrombosis of lower extremity artery	379248	0.617152	0.0581726	0.638157		0.400961	1.01567	T	C	T	0.0149032	11304	18	11286
Phecode	Malposition and malpresentation of fetus or obstruction	216397	0.617152	0.0597943	1.26446		0.990366	1.61442	T	C	T	0.0151296	6548	70	6478
Phecode	Congenital anomalies of the eye	392647	0.617152	0.0588488	1.73741		0.979558	3.08158	T	C	T	0.0148887	11692	12	11680
data_field_phenotype	10P Liver PDFF (proton density fat fraction)	8717	0.617152	0.0595297		0.121787	-0.00487645	0.248451	T	C	T	0.0130779	228
data_field_phenotype	Clinical LDL Cholesterol	103654	0.617152	0.0585818		0.0340944	-0.00123706	0.0694259	T	C	T	0.0148378	3076
data_field_phenotype	Glycine	102987	0.617152	0.0570778		0.032558	-0.000979233	0.0660952	T	C	T	0.0148562	3060
data_field_phenotype	Phospholipids to Total Lipids in Medium LDL percentage	100456	0.617152	0.0580534		0.0346178	-0.00118079	0.0704164	T	C	T	0.0149319	3000
data_field_phenotype	Remnant Cholesterol (Non-HDL, Non-LDL -Cholesterol)	100456	0.617152	0.0598392		0.0343799	-0.00142426	0.070184	T	C	T	0.0149319	3000
data_field_phenotype	Total Lipids in Medium HDL	100456	0.617152	0.0576665		-0.032511	-0.066079	0.00105703	T	C	T	0.0149319	3000
data_field_phenotype	Free Cholesterol in LDL	103647	0.618191	0.0602639		0.0337244	-0.00145543	0.0689043	T	C	T	0.0148388	3076
Phecode	Congenital anomalies of stomach	390307	0.629172	0.0616995	2.16995		0.962766	4.89078	T	C	T	0.0148729	11610	6	11604
data_field_phenotype	Cholesteryl Esters in IDL	100456	0.629172	0.0619939		0.0331512	-0.00166264	0.067965	T	C	T	0.0149319	3000
Phecode	Other specified benign mammary dysplasias	211697	0.631592	0.0625634	0.643171		0.404203	1.02342	T	C	T	0.0150734	6382	18	6364
Phecode	Mild cognitive impairment	376562	0.636107	0.0636063	1.38047		0.981909	1.9408	T	C	T	0.0149497	11259	34	11225
Phecode	Painful respiration	378016	0.636107	0.0636774	0.435256		0.180689	1.04848	T	C	T	0.0148935	11260	5	11255
Phecode	Secondary malignancy of brain/spine	341608	0.64191	0.0650668	1.25442		0.985949	1.59599	T	C	T	0.0148796	10166	68	10098
Phecode	Other benign neoplasm of connective and other soft tissue	385743	0.64191	0.0658282	1.27414		0.984272	1.64939	T	C	T	0.0148765	11477	59	11418
Phecode	Primary/intrinsic cardiomyopathies	389469	0.64191	0.0666133	0.787524		0.610125	1.0165	T	C	T	0.0148998	11606	60	11546
Phecode	Atrioventricular [AV] block	356694	0.64191	0.0660967	1.14288		0.991159	1.31783	T	C	T	0.014933	10653	200	10453
Phecode	Inflammatory disease of cervix, vagina, and vulva	211523	0.64191	0.0659486	0.814302		0.654171	1.01363	T	C	T	0.0151166	6395	82	6313
Phecode	Enthesopathy	365616	0.64191	0.066481	1.08813		0.994273	1.19085	T	C	T	0.0149282	10916	504	10412
data_field_phenotype	Concentration of LDL Particles	100456	0.64191	0.0646126		0.0339588	-0.00205844	0.0699761	T	C	T	0.0149319	3000
data_field_phenotype	Isoleucine	100453	0.646084	0.0673851		0.0327886	-0.00234556	0.0679228	T	C	T	0.0149324	3000
Phecode	Sexual and gender identity disorders	325329	0.647109	0.0678311	1.43796		0.973731	2.1235	T	C	T	0.0148634	9671	26	9645
Phecode	Hypercholesterolemia	389367	0.662054	0.0711326	1.05046		0.995771	1.10816	T	C	T	0.0148703	11580	1714	9866
Phecode	Herpes simplex	385492	0.662054	0.0708795	0.477161		0.213788	1.06499	T	C	T	0.0149056	11492	6	11486
Phecode	Calculus of kidney	386664	0.662054	0.0702529	0.850406		0.713565	1.01349	T	C	T	0.0148798	11507	128	11379
Phecode	Acute prostatitis	155930	0.662054	0.0705179	1.54008		0.964497	2.45915	T	C	T	0.0143815	4485	18	4467
data_field_phenotype	Lymphocyte count	381889	0.662054	0.0700969		0.0169635	-0.0013924	0.0353193	T	C	T	0.0149035	11383
Phecode	Other disorders of stomach and duodenum	356646	0.673055	0.0726674	0.866218		0.740489	1.01329	T	C	T	0.0148565	10597	161	10436
Phecode	Portal hypertension	377029	0.67409	0.0731324	0.69209		0.462747	1.0351	T	C	T	0.0148729	11215	24	11191
Phecode	Polyneuropathy due to drugs	353953	0.685244	0.0758682	1.7194		0.945146	3.12793	T	C	T	0.0148805	10534	11	10523
Phecode	Pulpitis and necrosis of tooth pulp	380497	0.685244	0.0749895	2.24628		0.921681	5.47455	T	C	T	0.0148963	11336	5	11331
Phecode	Viral hepatitis B	385350	0.685244	0.0752992	1.68192		0.948375	2.98285	T	C	T	0.0149137	11494	12	11482
data_field_phenotype	Basal metabolic rate	386964	0.685244	0.0762885		-0.0108099	-0.0227621	0.00114231	T	C	T	0.0148722	11510
data_field_phenotype	Concentration of Medium HDL Particles	100456	0.685244	0.0759246		-0.0301981	-0.0635457	0.00314949	T	C	T	0.0149319	3000
data_field_phenotype	Phospholipids in HDL	100456	0.685244	0.0764974		-0.0296104	-0.0623729	0.00315202	T	C	T	0.0149319	3000
Phecode	Suicidal ideation or attempt	326794	0.689299	0.0775577	1.2169		0.978554	1.5133	T	C	T	0.0148825	9727	83	9644
Phecode	Small kidney	368080	0.689299	0.0776726	0.485288		0.217364	1.08346	T	C	T	0.0148758	10951	6	10945
Phecode	Benign neoplasm of colon	389177	0.694187	0.0814112	1.0557		0.99326	1.12207	T	C	T	0.0148788	11581	1188	10393
Phecode	Suicide or self-inflicted injury	326768	0.694187	0.0804081	1.21606		0.976598	1.51424	T	C	T	0.0148821	9726	82	9644
Phecode	Disorders of other cranial nerves	377031	0.694187	0.0802841	1.20778		0.977491	1.49233	T	C	T	0.0148608	11206	88	11118
Phecode	Ulcerative colitis	290015	0.694187	0.081146	1.1542		0.982405	1.35604	T	C	T	0.0147889	8578	153	8425
Phecode	Hemorrhage of rectum and anus	375106	0.694187	0.0796772	1.08283		0.990627	1.18361	T	C	T	0.0148745	11159	517	10642
Phecode	Fracture of humerus	366190	0.694187	0.0814979	0.815025		0.647487	1.02591	T	C	T	0.0149485	10948	74	10874
data_field_phenotype	Immature reticulocyte fraction	376645	0.694187	0.0804395		0.0165438	-0.00200456	0.0350922	T	C	T	0.0149212	11240
data_field_phenotype	Cholesterol in Large LDL	103651	0.694187	0.0814936		0.0312557	-0.00390874	0.0664201	T	C	T	0.0148383	3076
data_field_phenotype	Phospholipids in Large LDL	100456	0.694187	0.0796689		0.0319635	-0.00378128	0.0677082	T	C	T	0.0149319	3000
Phecode	Disorders of external ear	393208	0.694871	0.0829355	0.784807		0.596767	1.0321	T	C	T	0.0148802	11702	52	11650
Phecode	Peripheral vascular disease, unspecified	382932	0.694871	0.0837371	0.858916		0.722929	1.02048	T	C	T	0.0148878	11402	134	11268
Phecode	Ovarian cyst	191603	0.694871	0.0837633	1.13126		0.98368	1.30099	T	C	T	0.0150911	5783	208	5575
data_field_phenotype	Gamma glutamyltransferase	376185	0.694871	0.083129		-0.0152534	-0.0325063	0.0019995	T	C	T	0.014873	11190
data_field_phenotype	Free Cholesterol to Total Lipids in Large HDL percentage	102808	0.694871	0.0831723		0.0296409	-0.00388997	0.0631718	T	C	T	0.0147994	3043
data_field_phenotype	Omega-6 Fatty Acids to Omega-3 Fatty Acids ratio	103585	0.694871	0.0833639		-0.0304047	-0.064821	0.00401158	T	C	T	0.0148525	3077
Composite_phenotype	Family history Parkinson's disease	394129	0.699774	0.0890598	1.07815		0.988578	1.17584	T	C	T	0.0148758	11726	545	11181
Phecode	Other benign neoplasm of uterus	197134	0.699774	0.088761	0.524138		0.249094	1.10288	T	C	T	0.0151039	5955	7	5948
Phecode	Acquired hypothyroidism	368603	0.699774	0.0896243	1.58314		0.931397	2.69095	T	C	T	0.0148697	10962	14	10948
Phecode	Delirium dementia and amnestic and other cognitive disorders	385055	0.699774	0.0898069	0.901516		0.799745	1.01624	T	C	T	0.0148771	11457	286	11171
Phecode	Cerebral edema and compression of brain	371488	0.699774	0.0897841	0.611343		0.346247	1.0794	T	C	T	0.0148592	11040	12	11028
Phecode	Arterial embolism and thrombosis	379834	0.699774	0.0877243	0.750642		0.54007	1.04332	T	C	T	0.0148986	11318	36	11282
data_field_phenotype	Comparative body size plumper	386130	0.699774	0.0886666	1.04334		0.993603	1.09558	T	C	T	0.0148447	11464	1987	9477
Phecode	Chronic pancreatitis	390793	0.699774	0.0900826	1.34163		0.955091	1.88461	T	C	T	0.0148851	11634	34	11600
Phecode	Inflammatory diseases of prostate	158772	0.699774	0.0902224	1.17723		0.974732	1.4218	T	C	T	0.0144075	4575	113	4462
Phecode	Other arthropathies	388169	0.699774	0.085399	0.957229		0.910722	1.00611	T	C	T	0.014875	11548	1979	9569
Phecode	Osteitis deformans [Paget's disease of bone]	368295	0.699774	0.0892112	1.55942		0.934192	2.6031	T	C	T	0.0148332	10926	15	10911
Phecode	Fracture of patella	364533	0.699774	0.0894874	1.29944		0.960414	1.75813	T	C	T	0.0149836	10924	43	10881
data_field_phenotype	Albumin	346751	0.699774	0.0865444		-0.0167173	-0.0358345	0.00239988	T	C	T	0.0148276	10283
data_field_phenotype	LDL direct	375709	0.699774	0.0866503		0.0162573	-0.0023401	0.0348547	T	C	T	0.0148639	11169
data_field_phenotype	Lipoprotein A	303251	0.699774	0.0875446		0.0180922	-0.00266288	0.0388472	T	C	T	0.0148705	9019
data_field_phenotype	Phenylalanine	103611	0.699774	0.0866021		0.0309647	-0.00445144	0.0663808	T	C	T	0.0148392	3075
Phecode	Esophageal atresia/tracheoesophageal fistula	390275	0.70235	0.0909227	2.36172		0.872008	6.39642	T	C	T	0.0148728	11609	4	11605
Phecode	Secondary malignant neoplasm of digestive systems	343207	0.705178	0.0920106	1.16489		0.97539	1.3912	T	C	T	0.0148861	10218	126	10092
Phecode	Arthropathy NOS	387983	0.705178	0.0920279	0.958052		0.911462	1.00702	T	C	T	0.0148782	11545	1975	9570
Phecode	Cataract	393476	0.709655	0.0955612	0.950305		0.895018	1.00901	T	C	T	0.0148738	11705	1327	10378
Phecode	Diseases of the larynx and vocal cords	372774	0.709655	0.0955877	1.15741		0.9746	1.3745	T	C	T	0.0148683	11085	134	10951
Phecode	Glomerulonephritis	368762	0.709655	0.0943936	0.718744		0.488105	1.05836	T	C	T	0.0148687	10966	26	10940
Phecode	Erythema nodosum	383275	0.709655	0.0950678	1.99649		0.886556	4.49601	T	C	T	0.014847	11381	6	11375
combined_data_field_phenotype	Speech-reception-threshold (SRT)	165680	0.709655	0.0954732		-0.0229655	-0.0499636	0.00403253	T	C	T	0.0149445	4952
data_field_phenotype	EA-D antigen for Epstein-Barr Virus	8195	0.709655	0.094829		0.104618	-0.0181171	0.227353	T	C	T	0.0154362	253
data_field_phenotype	Free Cholesterol in Medium LDL	103639	0.709655	0.0941192		0.0303078	-0.00517583	0.0657915	T	C	T	0.01484	3076
data_field_phenotype	Total Cholesterol Minus HDL-C	100456	0.709655	0.0946852		0.0305573	-0.00527994	0.0663946	T	C	T	0.0149319	3000
Phecode	Disorders of the autonomic nervous system	371355	0.721432	0.0977445	0.555378		0.27687	1.11404	T	C	T	0.0148618	11038	8	11030
Phecode	Cystitis	359356	0.721432	0.0979303	1.14527		0.975312	1.34485	T	C	T	0.0148905	10702	154	10548
Phecode	Paroxysmal supraventricular tachycardia	355033	0.721826	0.098362	0.848083		0.697558	1.03109	T	C	T	0.0148719	10560	103	10457
Phecode	Inflammatory and toxic neuropathy	392193	0.72201	0.101036	0.835548		0.67408	1.03569	T	C	T	0.0148766	11669	85	11584
Phecode	Other venous embolism and thrombosis	351600	0.72201	0.100987	0.723516		0.491454	1.06516	T	C	T	0.0148123	10416	26	10390
Phecode	Atrophy of edentulous alveolar ridge	380499	0.72201	0.100817	2.10644		0.865144	5.12875	T	C	T	0.0148949	11335	5	11330
Phecode	Paralytic ileus	287153	0.72201	0.100881	1.26472		0.955312	1.67435	T	C	T	0.0147744	8485	50	8435
Phecode	Peripheral enthesopathies and allied syndromes	371328	0.72201	0.0993283	1.067		0.987804	1.15255	T	C	T	0.0149208	11081	701	10380
data_field_phenotype	OMP antigen for Helicobacter pylori	8195	0.72201	0.0996725		-0.101576	-0.22248	0.0193286	T	C	T	0.0154362	253
data_field_phenotype	Cholesteryl Esters in Large LDL	103651	0.72201	0.0998744		0.0295903	-0.00565536	0.064836	T	C	T	0.0148383	3076
Phecode	Nephritis; nephrosis; renal sclerosis	369598	0.72626	0.102076	0.793807		0.601851	1.04699	T	C	T	0.0148634	10987	51	10936
data_field_phenotype	Glucose	346380	0.72626	0.102392		0.0160165	-0.0032025	0.0352355	T	C	T	0.0148219	10268
Phecode	Other biliary tract disease	376096	0.72858	0.103101	1.11115		0.978891	1.26127	T	C	T	0.0148752	11189	249	10940
Phecode	Disorders of esophageal motility	336016	0.741917	0.105766	1.27278		0.950218	1.70483	T	C	T	0.01491	10020	46	9974
data_field_phenotype	Saturated Fatty Acids to Total Fatty Acids percentage	103585	0.741917	0.105707		-0.0292648	-0.0647188	0.0061893	T	C	T	0.0148525	3077
Composite_phenotype	Gastrointestinal bleed	203396	0.743808	0.108659	1.05578		0.988035	1.12818	T	C	T	0.0148184	6028	1096	4932
Phecode	Protein-calorie malnutrition	387721	0.743808	0.107995	0.813881		0.633135	1.04623	T	C	T	0.0148625	11525	62	11463
Phecode	Other disorders of eyelids	387957	0.743808	0.107167	1.10187		0.97921	1.23989	T	C	T	0.0148754	11542	289	11253
Phecode	Other alveolar and parietoalveolar pneumonopathy	369421	0.743808	0.109149	0.703371		0.457326	1.08179	T	C	T	0.0148557	10976	21	10955
Phecode	Ulceration of the lower GI tract	287690	0.743808	0.108044	1.21462		0.958201	1.53965	T	C	T	0.0147711	8499	70	8429
Phecode	Spondylosis with myelopathy	369974	0.743808	0.109132	1.48154		0.915943	2.39638	T	C	T	0.014901	11026	17	11009
data_field_phenotype	Visceral adipose tissue volume (VAT)	22089	0.743808	0.109387		0.0547722	-0.0122798	0.121824	T	C	T	0.0141926	627
data_field_phenotype	Polyunsaturated Fatty Acids to Total Fatty Acids percentage	103585	0.743808	0.109544		0.028346	-0.00637158	0.0630636	T	C	T	0.0148525	3077
data_field_phenotype	Total Lipids in Large LDL	100456	0.743808	0.109433		0.0291543	-0.00654207	0.0648506	T	C	T	0.0149319	3000
data_field_phenotype	Apolipoprotein A1	100456	0.752456	0.111212		-0.0269436	-0.0600984	0.00621124	T	C	T	0.0149319	3000
data_field_phenotype	Phospholipids in LDL	100456	0.757854	0.112407		0.0291155	-0.00683156	0.0650625	T	C	T	0.0149319	3000
Phecode	Cancer of tongue	390617	0.758248	0.114253	0.605447		0.324815	1.12854	T	C	T	0.0149059	11645	10	11635
Phecode	Corneal ulcer	380514	0.758248	0.114496	0.400947		0.128883	1.24733	T	C	T	0.0148378	11292	3	11289
Phecode	Other disorders of ear	383028	0.758248	0.114705	1.75837		0.872072	3.54542	T	C	T	0.0149049	11418	8	11410
Phecode	Osteochondropathies	368645	0.758248	0.114084	1.35198		0.930066	1.9653	T	C	T	0.0148381	10940	28	10912
combined_data_field_phenotype	Intra-ocular pressure, corneal-compensated (highest)	99341	0.758248	0.11485		-0.028611	-0.0641749	0.006953	T	C	T	0.0148579	2952
data_field_phenotype	Free Cholesterol in Medium VLDL	103583	0.758248	0.114213		0.0286683	-0.00690437	0.0642409	T	C	T	0.0148432	3075
Phecode	Polymyalgia Rheumatica	393242	0.758781	0.115524	1.16342		0.963547	1.40474	T	C	T	0.0148814	11704	112	11592
data_field_phenotype	LDL Cholesterol	103654	0.758781	0.115726		0.0284087	-0.00698904	0.0638065	T	C	T	0.0148378	3076
Composite_phenotype	Bleeding events	205522	0.760171	0.117174	1.05203		0.987352	1.12094	T	C	T	0.0148257	6094	1232	4862
Phecode	Other disorders of thyroid	369131	0.760171	0.120524	0.698725		0.444385	1.09863	T	C	T	0.0148525	10965	19	10946
Phecode	Otitis externa	392074	0.760171	0.120719	0.692294		0.43508	1.10157	T	C	T	0.0148913	11677	18	11659
Phecode	Mastoiditis & related conditions	388955	0.760171	0.120355	1.60574		0.883387	2.91875	T	C	T	0.014886	11580	11	11569
Phecode	Hemorrhoids	374075	0.760171	0.119407	1.05782		0.985569	1.13537	T	C	T	0.0149088	11154	845	10309
Phecode	Hematemesis	363975	0.760171	0.118388	0.837317		0.670051	1.04634	T	C	T	0.0148142	10784	79	10705
Phecode	Seborrheic keratosis	388953	0.760171	0.118802	1.12748		0.96969	1.31094	T	C	T	0.0148591	11559	175	11384
Phecode	Osteoarthrosis, localized, primary	360215	0.760171	0.116531	0.913824		0.816561	1.02267	T	C	T	0.0149786	10791	321	10470
data_field_phenotype	Oestradiol	63227	0.760171	0.118391		0.0301605	-0.00769433	0.0680153	T	C	T	0.0149936	1896
data_field_phenotype	Omega-3 Fatty Acids	103585	0.760171	0.119554		0.027182	-0.00704238	0.0614064	T	C	T	0.0148525	3077
data_field_phenotype	Phospholipids in Small HDL	100456	0.760171	0.117041		-0.0285821	-0.0643243	0.00716015	T	C	T	0.0149319	3000
data_field_phenotype	VLDL Cholesterol	100456	0.760171	0.118534		0.0286735	-0.00732917	0.0646761	T	C	T	0.0149319	3000
data_field_phenotype	Phospholipids in Small VLDL	100456	0.765849	0.122022		0.0283773	-0.00759019	0.0643449	T	C	T	0.0149319	3000
Phecode	Symptoms involving respiratory system and other chest symptoms	377065	0.765856	0.122444	1.41751		0.910442	2.20699	T	C	T	0.0148794	11221	20	11201
Phecode	Psoriasis	380478	0.765856	0.122826	1.13549		0.966248	1.33438	T	C	T	0.0148918	11332	152	11180
Phecode	Irregular menstrual cycle/bleeding	201634	0.767265	0.123454	1.07297		0.981002	1.17355	T	C	T	0.015119	6097	552	5545
Phecode	Inflammatory bowel disease and other gastroenteritis and colitis	291634	0.768051	0.123983	1.11523		0.970546	1.28147	T	C	T	0.0147959	8630	207	8423
Phecode	Degenerative skin conditions and other dermatoses	387680	0.770505	0.124783	1.09051		0.976297	1.2181	T	C	T	0.0148808	11538	331	11207
Phecode	Cancer of other male genital organs	175487	0.773406	0.12719	0.703098		0.447129	1.1056	T	C	T	0.0145794	5117	19	5098
Phecode	Benign neoplasm of uterus	208352	0.773406	0.127359	0.919498		0.825455	1.02426	T	C	T	0.0150706	6280	355	5925
Phecode	Other and unspecified disorders of the nervous system	371651	0.773406	0.12577	1.31463		0.926218	1.86591	T	C	T	0.0148796	11060	32	11028
Phecode	Noninfectious dermatoses of eyelid	380346	0.773406	0.126276	2.19626		0.801088	6.02125	T	C	T	0.014847	11294	4	11290
Phecode	Osteoarthrosis NOS	372644	0.773406	0.127685	0.942421		0.873187	1.01715	T	C	T	0.0149459	11139	734	10405
data_field_phenotype	Free Cholesterol in Medium HDL	103653	0.773406	0.127371		-0.0252971	-0.0578189	0.00722461	T	C	T	0.014838	3076
Phecode	Colon cancer	355861	0.774453	0.137403	1.11125		0.966872	1.27719	T	C	T	0.0148429	10564	207	10357
Phecode	Malignant neoplasm of testis	175176	0.774453	0.131125	0.632719		0.349245	1.14628	T	C	T	0.0145853	5110	11	5099
Phecode	Myeloid leukemia, acute	386250	0.774453	0.134643	0.658927		0.381501	1.1381	T	C	T	0.0148854	11499	13	11486
Phecode	Hyperlipidemia	393295	0.774453	0.134411	1.04055		0.987781	1.09613	T	C	T	0.0148502	11681	1833	9848
Phecode	Disorders of lipoid metabolism	393533	0.774453	0.139223	1.03998		0.987323	1.09544	T	C	T	0.0148488	11687	1840	9847
Phecode	Disorders of conjunctiva	381446	0.774453	0.138197	1.23882		0.933358	1.64425	T	C	T	0.0148566	11334	49	11285
Phecode	Gram negative septicemia	370358	0.774453	0.130718	1.17531		0.953174	1.44921	T	C	T	0.0148032	10965	90	10875
Phecode	Atrioventricular block, complete	352791	0.774453	0.130721	1.22741		0.940975	1.60105	T	C	T	0.0149153	10524	56	10468
Phecode	Chronic sinusitis	372778	0.774453	0.137536	1.14117		0.958647	1.35844	T	C	T	0.0148668	11084	130	10954
data_field_phenotype	Comparatively taller age 10	386483	0.774453	0.132106	0.968289		0.928516	1.00977	T	C	T	0.0148351	11467	3005	8462
Phecode	Splenomegaly	361992	0.774453	0.12972	1.29568		0.926785	1.8114	T	C	T	0.0148401	10744	35	10709
Phecode	Chronic cystitis	356631	0.774453	0.134421	0.762814		0.535135	1.08736	T	C	T	0.0148487	10591	31	10560
Phecode	Cystitis and urethritis	359519	0.774453	0.131562	1.12978		0.964087	1.32394	T	C	T	0.0148879	10705	158	10547
Phecode	Other symptoms/disorders or the urinary system	393398	0.774453	0.128846	1.04791		0.986494	1.11315	T	C	T	0.0148603	11692	1218	10474
Phecode	Chronic prostatitis	156844	0.774453	0.135274	1.24489		0.933896	1.65944	T	C	T	0.0143901	4514	48	4466
Phecode	Cellulitis and abscess of fingers/toes	377829	0.774453	0.137484	1.27992		0.924144	1.77267	T	C	T	0.0148956	11256	37	11219
Phecode	Osteitis deformans and osteopathies associated with other disorders classified elsewhere	368309	0.774453	0.138612	1.47246		0.882371	2.45716	T	C	T	0.0148327	10926	15	10911
Phecode	Loose body in joint	385004	0.774453	0.135936	1.41301		0.89699	2.22589	T	C	T	0.0148752	11454	19	11435
data_field_phenotype	HIV-1 gag antigen for Human Immunodeficiency Virus	8195	0.774453	0.129205		-0.0952921	-0.218377	0.027793	T	C	T	0.0154362	253
data_field_phenotype	Cholesterol in Medium HDL	103654	0.774453	0.134098		-0.0251291	-0.0580045	0.00774629	T	C	T	0.0148378	3076
data_field_phenotype	Cholesterol to Total Lipids in Very Small VLDL percentage	100456	0.774453	0.138401		0.0260159	-0.00839548	0.0604273	T	C	T	0.0149319	3000
data_field_phenotype	Cholesteryl Esters in Medium HDL	103654	0.774453	0.137676		-0.0249879	-0.0579788	0.00800297	T	C	T	0.0148378	3076
data_field_phenotype	Citrate	103645	0.774453	0.137368		-0.0262573	-0.0608972	0.00838246	T	C	T	0.0148391	3076
data_field_phenotype	Phospholipids to Total Lipids in Very Small VLDL percentage	100456	0.774453	0.136075		0.026794	-0.00843744	0.0620254	T	C	T	0.0149319	3000
data_field_phenotype	Total Lipids in HDL	100456	0.774453	0.131355		-0.0250908	-0.0576844	0.00750282	T	C	T	0.0149319	3000
data_field_phenotype	Triglycerides in Chylomicrons and Extremely Large VLDL	95113	0.774453	0.138925		-0.0273203	-0.063505	0.00886443	T	C	T	0.0147509	2806
data_field_phenotype	Triglycerides in Large VLDL	103610	0.774453	0.137584		-0.0261481	-0.0606627	0.00836651	T	C	T	0.0148345	3074
data_field_phenotype	Triglycerides to Total Lipids in Small LDL percentage	90632	0.774453	0.131241		-0.0288309	-0.0662719	0.00861013	T	C	T	0.0147409	2672
Phecode	Disorders of menstruation and other abnormal bleeding from female genital tract	204411	0.777776	0.140228	1.06502		0.979498	1.15801	T	C	T	0.0151313	6186	648	5538
Phecode	Corneal dystrophy	372229	0.784116	0.142033	0.652979		0.369667	1.15342	T	C	T	0.0148712	11071	12	11059
Phecode	Fracture of unspecified bones	364262	0.784116	0.142193	1.31128		0.913108	1.8831	T	C	T	0.014981	10914	30	10884
Phecode	Hypoglycemia	361363	0.793043	0.144643	0.828143		0.642791	1.06694	T	C	T	0.0148908	10762	61	10701
Phecode	Megaloblastic anemia	364005	0.793043	0.144588	1.18469		0.943454	1.48762	T	C	T	0.0148459	10808	76	10732
Phecode	Cancer of larynx	390548	0.794111	0.159273	0.623959		0.323528	1.20337	T	C	T	0.0149073	11644	9	11635
Phecode	Other disorders of pancreatic internal secretion	388868	0.794111	0.14777	0.829427		0.643868	1.06846	T	C	T	0.0148534	11552	61	11491
Phecode	Disorders involving the immune mechanism	393213	0.794111	0.158909	1.27664		0.908861	1.79324	T	C	T	0.0148863	11707	34	11673
Phecode	Hereditary hemolytic anemias	362413	0.794111	0.158086	0.530683		0.220171	1.27912	T	C	T	0.014827	10747	5	10742
Phecode	Anemia of chronic disease	363365	0.794111	0.154398	1.22598		0.926212	1.62278	T	C	T	0.0148377	10783	50	10733
Phecode	Meningitis	392262	0.794111	0.159119	0.664639		0.376382	1.17366	T	C	T	0.0148855	11678	12	11666
Phecode	Other conditions of brain	373598	0.794111	0.146369	0.846046		0.675179	1.06015	T	C	T	0.0148555	11100	77	11023
Phecode	Complex regional/central pain syndrome	374962	0.794111	0.147803	2.33595		0.740448	7.36943	T	C	T	0.0148535	11139	3	11136
Phecode	Meniere's disease	383649	0.794111	0.155214	0.746765		0.499243	1.11701	T	C	T	0.0148769	11415	24	11391
Phecode	Disease of tricuspid valve	382527	0.794111	0.157084	0.867701		0.712854	1.05618	T	C	T	0.0149127	11409	102	11307
Phecode	Nonrheumatic pulmonary valve disorders	379607	0.794111	0.150901	0.633485		0.339779	1.18107	T	C	T	0.0149233	11330	10	11320
Phecode	Nonspecific chest pain	393414	0.794111	0.158704	0.958491		0.903617	1.0167	T	C	T	0.0148571	11690	1264	10426
Phecode	Noninfectious disorders of lymphatic channels	393208	0.794111	0.156924	1.18815		0.935837	1.5085	T	C	T	0.0148789	11701	69	11632
Phecode	Iatrogenic hypotension	355145	0.794111	0.15414	1.3595		0.891119	2.07405	T	C	T	0.0148869	10574	22	10552
Phecode	Hypotension	368787	0.794111	0.151238	1.06846		0.976077	1.16959	T	C	T	0.0149138	11000	509	10491
Phecode	Voice disturbance	370768	0.794111	0.151663	1.21391		0.931314	1.58227	T	C	T	0.0148516	11013	56	10957
Phecode	Pulmonary congestion and hypostasis	369401	0.794111	0.159376	1.26383		0.912123	1.75114	T	C	T	0.0148754	10990	37	10953
Phecode	Disorders of diaphragm	392603	0.794111	0.146996	1.46028		0.875391	2.43596	T	C	T	0.0148929	11694	15	11679
Phecode	Hereditary disturbances in tooth structure	380484	0.794111	0.157163	2.04853		0.7585	5.53259	T	C	T	0.0148955	11335	4	11331
Phecode	Ulcer of esophagus	341100	0.794111	0.159426	1.10073		0.962986	1.25817	T	C	T	0.0149238	10181	225	9956
Phecode	Umbilical hernia	336461	0.794111	0.151394	0.889334		0.757667	1.04388	T	C	T	0.0148739	10009	155	9854
Phecode	Flatulence	288796	0.794111	0.149036	1.15116		0.950812	1.39372	T	C	T	0.0147821	8538	108	8430
Phecode	Symptoms involving digestive system	310813	0.794111	0.14635	1.054		0.981796	1.13151	T	C	T	0.0148128	9208	864	8344
Phecode	Abnormal findings on examination of urine	393252	0.794111	0.15389	1.11561		0.959853	1.29665	T	C	T	0.014881	11704	176	11528
Phecode	Inflammatory disease of breast	391830	0.794111	0.159821	0.734401		0.47753	1.12945	T	C	T	0.0148738	11656	21	11635
Phecode	Polyp of corpus uteri	213677	0.794111	0.150926	0.91435		0.809181	1.03319	T	C	T	0.0151233	6463	272	6191
Phecode	Polyp of female genital organs	216656	0.794111	0.152585	0.925671		0.832715	1.029	T	C	T	0.0151	6543	368	6175
Phecode	Psoriasis vulgaris	379699	0.794111	0.155994	1.1391		0.951521	1.36367	T	C	T	0.0148868	11305	122	11183
Phecode	Psoriasis and related disorders	380565	0.794111	0.155244	1.12331		0.956883	1.31868	T	C	T	0.0148897	11333	154	11179
Phecode	Neuralgia, neuritis, and radiculitis NOS	388840	0.794111	0.155556	0.833673		0.64858	1.07159	T	C	T	0.0148904	11580	62	11518
Phecode	Malaise and fatigue	393247	0.794111	0.146507	1.09755		0.967959	1.24449	T	C	T	0.0148774	11701	253	11448
Phecode	Fracture of unspecified part of femur	365249	0.794111	0.156122	0.809855		0.605102	1.08389	T	C	T	0.0149569	10926	46	10880
data_field_phenotype	Mean corpuscular haemoglobin	382527	0.794111	0.147275		0.0135036	-0.00475894	0.0317662	T	C	T	0.0149035	11402
data_field_phenotype	Cholesterol in Small LDL	103654	0.794111	0.152004		0.0260133	-0.00957843	0.0616051	T	C	T	0.0148378	3076
data_field_phenotype	Cholesteryl Esters in LDL	103654	0.794111	0.150351		0.0260225	-0.00943814	0.0614831	T	C	T	0.0148378	3076
data_field_phenotype	Total Lipids in LDL	100456	0.794111	0.158065		0.0258683	-0.0100485	0.0617852	T	C	T	0.0149319	3000
Composite_phenotype	Family history Severe depression	394212	0.797024	0.160825	0.962842		0.91321	1.01517	T	C	T	0.0148816	11733	1625	10108
Phecode	Polycystic ovaries	214976	0.799103	0.162097	1.45925		0.859077	2.47871	T	C	T	0.015097	6491	14	6477
Phecode	Nephrotic syndrome without mention of glomerulonephritis	368537	0.799103	0.162501	0.730363		0.469945	1.13509	T	C	T	0.0148737	10963	20	10943
Phecode	Joint effusions	386824	0.799103	0.162114	1.16183		0.941486	1.43375	T	C	T	0.014884	11515	89	11426
data_field_phenotype	Creatinine (enzymatic) in urine	383346	0.800727	0.163251		-0.0122907	-0.0295686	0.00498723	T	C	T	0.0148717	11402
data_field_phenotype	Concentration of HDL Particles	100456	0.800959	0.163718		-0.0241237	-0.0580736	0.00982622	T	C	T	0.0149319	3000
Phecode	Cancer of larynx, pharynx, nasal cavities	391196	0.807037	0.166092	0.768266		0.52903	1.11569	T	C	T	0.0149043	11661	28	11633
Phecode	Uterine leiomyoma	208062	0.807037	0.171645	0.926946		0.83141	1.03346	T	C	T	0.0150772	6274	349	5925
Phecode	Primary thrombocytopenia	389247	0.807037	0.171841	0.701332		0.421601	1.16666	T	C	T	0.014871	11577	15	11562
Phecode	Dementia with cerebral degenerations	376139	0.807037	0.170836	0.540542		0.224116	1.30372	T	C	T	0.0149293	11231	5	11226
Phecode	Migrain with aura	379206	0.807037	0.172235	1.37176		0.871309	2.15967	T	C	T	0.0148837	11288	19	11269
Phecode	Hereditary retinal dystrophies	370273	0.807037	0.16715	1.59313		0.822803	3.08466	T	C	T	0.0148836	11022	9	11013
Phecode	Bacterial infection NOS	385992	0.807037	0.172574	1.05751		0.975862	1.14599	T	C	T	0.014828	11447	647	10800
Phecode	Peripheral vascular disease	385340	0.807037	0.169607	0.909643		0.794656	1.04127	T	C	T	0.0148869	11473	219	11254
Phecode	Dyspepsia and other specified disorders of function of stomach	351387	0.807037	0.165862	0.532751		0.218621	1.29824	T	C	T	0.014881	10458	5	10453
Phecode	Calculus of lower urinary tract	383482	0.807037	0.168263	1.21824		0.919975	1.6132	T	C	T	0.0149173	11441	50	11391
Phecode	Breast conditions, congenital or relating to hormones	386677	0.807037	0.169618	1.24199		0.911606	1.6921	T	C	T	0.0148793	11507	41	11466
Phecode	Endometrial hyperplasia	205955	0.807037	0.167608	1.21607		0.921062	1.60557	T	C	T	0.0152072	6264	51	6213
Phecode	Hypertrophy of female genital organs	206059	0.807037	0.167702	1.20949		0.92311	1.58471	T	C	T	0.015202	6265	54	6211
data_field_phenotype	Abdominal subcutaneous adipose tissue volume	22078	0.807037	0.171744		0.0516081	-0.0224041	0.12562	T	C	T	0.0141997	627
data_field_phenotype	2mgG unique antigen for Herpes Simplex virus-2	8195	0.807037	0.170361		-0.0850724	-0.206676	0.0365313	T	C	T	0.0154362	253
data_field_phenotype	Cholesteryl Esters to Total Lipids in Very Small VLDL percentage	100456	0.807037	0.171109		0.023893	-0.0103226	0.0581086	T	C	T	0.0149319	3000
data_field_phenotype	Free Cholesterol to Total Lipids in Medium LDL percentage	103639	0.807037	0.169163		0.0241366	-0.0102707	0.0585438	T	C	T	0.01484	3076
data_field_phenotype	Phospholipids in Small LDL	100456	0.807037	0.16692		0.0254167	-0.0106248	0.0614582	T	C	T	0.0149319	3000
Phecode	Aortic valve disease	381928	0.807436	0.174352	0.859963		0.691737	1.0691	T	C	T	0.0149073	11387	83	11304
Phecode	Rheumatic disease of the heart valves	390510	0.807436	0.17376	0.92912		0.835729	1.03295	T	C	T	0.0148933	11632	364	11268
Phecode	Diseases and other conditions of the tongue	387565	0.807436	0.173591	0.823636		0.622823	1.0892	T	C	T	0.0148736	11529	50	11479
Phecode	Pyelonephritis	357750	0.807436	0.174258	1.15419		0.938507	1.41944	T	C	T	0.0148735	10642	92	10550
data_field_phenotype	Cholesteryl Esters to Total Lipids in Medium LDL percentage	103652	0.810396	0.175416		-0.0244185	-0.0597388	0.0109017	T	C	T	0.0148381	3076
Phecode	Disorders of porphyrin metabolism	389757	0.814596	0.176752	2.207		0.699788	6.96045	T	C	T	0.0148413	11569	3	11566
Phecode	Acid-base balance disorder	376981	0.817913	0.178041	1.12904		0.946243	1.34716	T	C	T	0.0149106	11242	127	11115
data_field_phenotype	tarp-D F2 antigen for Chlamydia trachomatis	8195	0.817913	0.178329		-0.0834276	-0.204907	0.0380517	T	C	T	0.0154362	253
data_field_phenotype	Concentration of Small LDL Particles	100456	0.817933	0.178762		0.0247255	-0.0113161	0.060767	T	C	T	0.0149319	3000
Phecode	Lack of coordination	385357	0.819043	0.179434	1.28643		0.890612	1.85817	T	C	T	0.0148953	11480	29	11451
Phecode	Hodgkin's disease	386100	0.823411	0.181254	0.653923		0.350816	1.21891	T	C	T	0.014886	11495	10	11485
Phecode	Other specified diseases of the salivary glands	386006	0.823411	0.180879	1.56999		0.810867	3.03979	T	C	T	0.0148897	11495	9	11486
Phecode	Disorders of bilirubin excretion	390395	0.824193	0.182822	1.28402		0.888849	1.85489	T	C	T	0.0148503	11595	29	11566
Phecode	Retinal vascular changes and abnomalities	371703	0.824193	0.18294	1.18528		0.922949	1.52218	T	C	T	0.014895	11073	63	11010
Phecode	Viral infection	389224	0.824193	0.183549	0.887474		0.744302	1.05819	T	C	T	0.0148873	11589	127	11462
data_field_phenotype	Cholesterol to Total Lipids in Small LDL percentage	103654	0.824193	0.183331		0.0240665	-0.0113839	0.0595169	T	C	T	0.0148378	3076
primary_care_quantitative_phenotype	Blood Potassium (primary care)	152385	0.824193	0.183586		-0.0199902	-0.0494534	0.00947293	T	C	T	0.0145848	4445
Phecode	Inflammatory diseases of female pelvic organs	215388	0.827037	0.184653	0.9107		0.793146	1.04568	T	C	T	0.0151099	6509	211	6298
Phecode	Cancer of of nasal cavities	390240	0.828628	0.188972	1.72101		0.765577	3.86881	T	C	T	0.0149177	11643	6	11637
Phecode	Benign neoplasm of lip, oral cavity, and pharynx	391322	0.828628	0.188029	0.793931		0.563086	1.11941	T	C	T	0.0149008	11662	33	11629
Phecode	Benign neoplasm of other parts of digestive system	379507	0.828628	0.186509	1.07467		0.965763	1.19587	T	C	T	0.0149141	11320	355	10965
Phecode	Paranoid disorders	325105	0.828628	0.188959	0.607244		0.2885	1.27815	T	C	T	0.014846	9653	7	9646
Phecode	Spinocerebellar disease	371135	0.828628	0.187507	1.49457		0.822235	2.71666	T	C	T	0.014876	11042	11	11031
Phecode	Hypoventilation	392510	0.828628	0.187153	0.515915		0.192975	1.37929	T	C	T	0.014885	11685	4	11681
Phecode	Other disorders of gallbladder	371700	0.828628	0.187551	1.15467		0.932325	1.43005	T	C	T	0.0148628	11049	86	10963
Phecode	Arthropathy associated with other disorders classified elsewhere	327036	0.828628	0.188945	1.44535		0.834265	2.50403	T	C	T	0.0150564	9848	13	9835
Phecode	Other and unspecified congenital anomalies	392023	0.828628	0.187454	1.42752		0.840878	2.42343	T	C	T	0.0148805	11667	14	11653
data_field_phenotype	Whole body fat mass	386391	0.828628	0.189351		0.0118858	-0.00586329	0.0296349	T	C	T	0.01488	11499
Composite_phenotype	Family history Diabetes	394378	0.831751	0.193607	0.971463		0.92997	1.01481	T	C	T	0.0148614	11722	2649	9073
Phecode	Esophageal bleeding (varices/hemorrhage)	338044	0.831751	0.193721	0.870623		0.706464	1.07293	T	C	T	0.0148723	10055	90	9965
Phecode	Urethral stricture (not specified as infectious)	378271	0.831751	0.192638	1.10975		0.94883	1.29796	T	C	T	0.0148888	11264	162	11102
Phecode	Congenital anomalies of skin	383358	0.831751	0.191379	1.55377		0.80219	3.00953	T	C	T	0.0148477	11384	9	11375
Phecode	Shock	393218	0.831751	0.192548	1.37643		0.851243	2.22564	T	C	T	0.0148836	11705	17	11688
data_field_phenotype	Phospholipids in Medium LDL	100456	0.831751	0.19315		0.0239464	-0.0121199	0.0600126	T	C	T	0.0149319	3000
data_field_phenotype	Phospholipids to Total Lipids in IDL percentage	100456	0.831751	0.192435		0.0239519	-0.0120648	0.0599685	T	C	T	0.0149319	3000
data_field_phenotype	Total Free Cholesterol	100456	0.831751	0.190768		0.0235302	-0.0117199	0.0587803	T	C	T	0.0149319	3000
data_field_phenotype	Triglycerides in Very Large VLDL	100667	0.831751	0.193988		-0.0231761	-0.0581479	0.0117958	T	C	T	0.0148062	2981
Phecode	Liver replaced by transplant	376126	0.836735	0.195589	1.64045		0.775218	3.47137	T	C	T	0.0148913	11202	7	11195
data_field_phenotype	Cholesteryl Esters in Small LDL	103654	0.839332	0.196636		0.0234504	-0.0121458	0.0590465	T	C	T	0.0148378	3076
Composite_phenotype	Acute angle closure glaucoma	179097	0.840725	0.197403	1.19961		0.909611	1.58207	T	C	T	0.0149081	5340	52	5288
Phecode	Thyroiditis	368768	0.841768	0.198089	1.34794		0.855459	2.12392	T	C	T	0.0148644	10963	19	10944
Phecode	Facial nerve disorders [CN7]	376205	0.843042	0.199891	1.19476		0.910161	1.56835	T	C	T	0.0148563	11178	53	11125
Phecode	Myocardial infarction	366789	0.843042	0.200377	0.945706		0.868255	1.03007	T	C	T	0.0148709	10909	592	10317
Phecode	Normal delivery	218458	0.843042	0.199711	0.833795		0.63155	1.10081	T	C	T	0.0151173	6605	53	6552
Phecode	Symptoms of the muscles	393221	0.843042	0.200598	0.811239		0.58887	1.11758	T	C	T	0.0148822	11704	38	11666
data_field_phenotype	Free Cholesterol in Very Large VLDL	87285	0.843042	0.20038		-0.0249609	-0.0631673	0.0132455	T	C	T	0.0148995	2601
Phecode	Myeloid leukemia	386488	0.843872	0.202357	0.755813		0.491461	1.16236	T	C	T	0.014884	11505	21	11484
Phecode	Paraproteinemia	392300	0.843872	0.201386	1.26114		0.883454	1.80029	T	C	T	0.0148725	11669	31	11638
Phecode	Carditis	391239	0.843872	0.203007	0.88937		0.742489	1.06531	T	C	T	0.014895	11655	121	11534
Phecode	Noninfectious gastroenteritis	303603	0.843872	0.202838	1.0552		0.971452	1.14617	T	C	T	0.0148006	8987	615	8372
Phecode	Congenital anomalies of muscle, tendon, fascia, and connective tissue	391703	0.843872	0.202429	1.62724		0.769692	3.4402	T	C	T	0.0148939	11668	7	11661
data_field_phenotype	Total Lipids in Small HDL	100456	0.845211	0.203772		-0.0232709	-0.0591593	0.0126175	T	C	T	0.0149319	3000
data_field_phenotype	Polyunsaturated Fatty Acids to Monounsaturated Fatty Acids ratio	103585	0.84579	0.204355		0.022302	-0.0121366	0.0567407	T	C	T	0.0148525	3077
Phecode	Paroxysmal ventricular tachycardia	353054	0.849592	0.206164	1.17367		0.915635	1.50443	T	C	T	0.0149127	10530	64	10466
Phecode	Liver abscess and sequelae of chronic liver disease	377901	0.849592	0.205974	0.840591		0.642261	1.10017	T	C	T	0.014869	11238	54	11184
Composite_phenotype	Myocardial infarction	187371	0.851305	0.207026	0.945702		0.867147	1.03137	T	C	T	0.0147542	5529	650	4879
Phecode	Cancer of oropharynx	390572	0.856802	0.208972	0.670781		0.35979	1.25058	T	C	T	0.0149076	11645	10	11635
Phecode	Malignant neoplasm of gallbladder and extrahepatic bile ducts	367642	0.856802	0.216581	1.32208		0.849034	2.05868	T	C	T	0.0149126	10965	20	10945
Phecode	Ovarian dysfunction	215015	0.856802	0.225438	1.37228		0.822651	2.28912	T	C	T	0.0150966	6492	15	6477
Phecode	Other nutritional deficiency	385574	0.856802	0.215164	2.06785		0.655542	6.52284	T	C	T	0.0148947	11486	3	11483
Phecode	Alkalosis	374170	0.856802	0.224412	1.307		0.848572	2.01308	T	C	T	0.0148996	11150	21	11129
Phecode	Pernicious anemia	363273	0.856802	0.226518	1.19533		0.895176	1.59612	T	C	T	0.0148415	10783	47	10736
Phecode	Personality disorders	325278	0.856802	0.226774	0.704103		0.398634	1.24365	T	C	T	0.0148458	9658	12	9646
Phecode	Eating disorder	324926	0.856802	0.222709	1.54547		0.76766	3.11137	T	C	T	0.0148572	9655	8	9647
Phecode	Mental retardation	391989	0.856802	0.21206	1.61117		0.761742	3.40782	T	C	T	0.0148882	11672	7	11665
Phecode	Sleep apnea	392128	0.856802	0.223183	0.920097		0.804713	1.05203	T	C	T	0.0148829	11672	222	11450
Phecode	Hydrocephalus	371796	0.856802	0.219337	0.776917		0.519334	1.16226	T	C	T	0.014859	11049	24	11025
Phecode	Cerebral cysts	371143	0.856802	0.209943	0.532962		0.199267	1.42546	T	C	T	0.0148662	11035	4	11031
Phecode	Nonrheumatic aortic valve disorders	379857	0.856802	0.221917	0.748429		0.470121	1.19149	T	C	T	0.014928	11341	18	11323
Phecode	Streptococcus infection	370951	0.856802	0.210103	1.12876		0.933987	1.36414	T	C	T	0.0148025	10982	110	10872
Phecode	Pericarditis	389738	0.856802	0.226715	0.86767		0.689299	1.0922	T	C	T	0.0148998	11614	74	11540
Phecode	Hypotension NOS	363357	0.856802	0.226688	1.07259		0.957401	1.20163	T	C	T	0.0149082	10834	314	10520
Phecode	Ulceration of intestine	287101	0.856802	0.216442	1.20222		0.897748	1.60997	T	C	T	0.0147631	8477	46	8431
Phecode	Diarrhea	286985	0.856802	0.223138	1.21204		0.889508	1.65152	T	C	T	0.0147691	8477	41	8436
Phecode	Other disorders of biliary tract	371475	0.856802	0.221465	1.15252		0.917956	1.44703	T	C	T	0.0148637	11043	76	10967
Phecode	Anatomical abnormatilies of kidney and ureters	368120	0.856802	0.213017	0.658875		0.341682	1.27053	T	C	T	0.0148783	10954	9	10945
Phecode	Prostatitis	157851	0.856802	0.2201	1.15105		0.919276	1.44126	T	C	T	0.014387	4542	79	4463
Phecode	Other inflammatory disorders of male genital organs	155992	0.856802	0.223892	1.33629		0.837556	2.13199	T	C	T	0.0143725	4484	18	4466
Phecode	Hypertrophy of breast (Gynecomastia)	386606	0.856802	0.218518	1.22668		0.885921	1.69852	T	C	T	0.0148769	11503	37	11466
Phecode	Hemorrhage during pregnancy; childbirth and postpartum	212981	0.856802	0.221706	0.843198		0.6414	1.10849	T	C	T	0.015053	6412	55	6357
Phecode	Symptoms affecting skin	393224	0.856802	0.215474	0.925325		0.81839	1.04623	T	C	T	0.0148757	11699	264	11435
Phecode	Other hypertrophic and atrophic conditions of skin	392846	0.856802	0.226686	1.08549		0.950315	1.2399	T	C	T	0.0148939	11702	225	11477
Phecode	Actinic keratosis	389243	0.856802	0.218556	1.09799		0.946077	1.27429	T	C	T	0.0148725	11578	180	11398
Phecode	Diseases of hair and hair follicles	391840	0.856802	0.223625	0.913882		0.7905	1.05652	T	C	T	0.0148785	11660	188	11472
Phecode	Disorders of sweat glands	383693	0.856802	0.223892	1.19402		0.897241	1.58895	T	C	T	0.0148934	11429	48	11381
Phecode	Spinal enthesopathy	325610	0.856802	0.22424	2.03516		0.647026	6.40144	T	C	T	0.0150303	9788	3	9785
Phecode	Ganglion and cyst of synovium, tendon, and bursa	355619	0.856802	0.21097	0.886799		0.734642	1.07047	T	C	T	0.01486	10569	111	10458
Phecode	Juvenile osteochondrosis	368294	0.856802	0.217361	1.41258		0.815953	2.44546	T	C	T	0.0148346	10927	13	10914
Phecode	Other disorders of bone and cartilage	374917	0.856802	0.22233	1.08105		0.953864	1.2252	T	C	T	0.0148553	11139	256	10883
Phecode	Osteopenia or other disorder of bone and cartilage	380366	0.856802	0.218721	1.19875		0.89799	1.60023	T	C	T	0.0149159	11347	47	11300
Phecode	Nausea and vomiting	393325	0.856802	0.215991	1.05174		0.970964	1.13923	T	C	T	0.0148859	11710	650	11060
Phecode	Dislocation	376749	0.856802	0.211314	0.864389		0.687809	1.0863	T	C	T	0.0149423	11259	75	11184
data_field_phenotype	White blood cell (leukocyte) count	382526	0.856802	0.225448		-0.0113849	-0.0297932	0.00702339	T	C	T	0.0149036	11402
formula_phenotype	Multi site chronic pain	386868	0.856802	0.214123		0.0100507	-0.00580605	0.0259074	T	C	T	0.0148888	11520
data_field_phenotype	Cholesterol to Total Lipids in Small HDL percentage	100456	0.856802	0.221266		0.0223412	-0.0134574	0.0581397	T	C	T	0.0149319	3000
data_field_phenotype	Free Cholesterol to Total Lipids in Small LDL percentage	103527	0.856802	0.225795		0.0216007	-0.0133516	0.056553	T	C	T	0.0148222	3069
data_field_phenotype	Phospholipids in Medium VLDL	103633	0.856802	0.21196		0.0226445	-0.0129126	0.0582016	T	C	T	0.0148408	3076
Phecode	Nerve root lesions	375015	0.857483	0.228304	1.72432		0.710673	4.18375	T	C	T	0.0148541	11141	5	11136
Phecode	Acute sinusitis	390109	0.857483	0.228331	1.42104		0.802268	2.51706	T	C	T	0.0148894	11617	12	11605
Phecode	Pneumonia	392537	0.857483	0.228752	0.954359		0.88445	1.02979	T	C	T	0.0148738	11677	734	10943
data_field_phenotype	pp 52 antigen for Human Cytomegalovirus	8195	0.857483	0.228632		-0.0751135	-0.197391	0.047164	T	C	T	0.0154362	253
data_field_phenotype	Triglycerides in VLDL	100456	0.864186	0.230993		-0.0213931	-0.0563984	0.0136121	T	C	T	0.0149319	3000
Composite_phenotype	Alzheimer's disease	180718	0.864436	0.232419	0.830634		0.612544	1.12637	T	C	T	0.0147993	5349	43	5306
Phecode	Disorders of function of stomach	351404	0.864436	0.231657	0.608982		0.270178	1.37264	T	C	T	0.0148817	10459	6	10453
Phecode	Vesicoureteral reflux	367758	0.864436	0.232141	2.01719		0.63806	6.37725	T	C	T	0.0148861	10949	3	10946
data_field_phenotype	Concentration of Chylomicrons and Extremely Large VLDL Particles	100456	0.870549	0.234519		-0.0211734	-0.0560816	0.0137349	T	C	T	0.0149319	3000
data_field_phenotype	Total Lipids in Small LDL	100456	0.872904	0.235611		0.0218239	-0.0142409	0.0578888	T	C	T	0.0149319	3000
Phecode	Torsion dystonia	371335	0.876947	0.237817	1.31463		0.834738	2.0704	T	C	T	0.0148761	11048	19	11029
Phecode	Cholesteatoma	389396	0.876947	0.238081	1.25251		0.86167	1.82062	T	C	T	0.0148923	11598	28	11570
data_field_phenotype	Testosterone	343399	0.876947	0.237905		0.00708084	-0.00467792	0.0188396	T	C	T	0.0149433	10263
data_field_phenotype	Total Cholesterol	100456	0.878956	0.239087		0.0209872	-0.0139528	0.0559273	T	C	T	0.0149319	3000
Phecode	Vitamin B-complex deficiencies	387792	0.881419	0.240938	1.13413		0.918963	1.39969	T	C	T	0.0149101	11564	89	11475
Phecode	Nonrheumatic tricuspid valve disorders	379492	0.881419	0.241143	0.659224		0.328421	1.32323	T	C	T	0.0149279	11330	8	11322
Phecode	Ileostomy status	288323	0.881419	0.240687	1.13437		0.918939	1.4003	T	C	T	0.0147734	8519	89	8430
Phecode	Abnormality of organs and soft tissues of pelvis complicating pregnancy, childbirth, or the puerperium	215889	0.886623	0.244434	1.19574		0.884928	1.61572	T	C	T	0.0151142	6526	45	6481
Phecode	Back pain	393299	0.886623	0.243183	0.950243		0.872188	1.03528	T	C	T	0.0148831	11707	558	11149
data_field_phenotype	Alanine aminotransferase	376244	0.886623	0.244109		-0.0104128	-0.0279344	0.00710873	T	C	T	0.0148707	11190
data_field_phenotype	Free Cholesterol to Total Lipids in Large LDL percentage	103646	0.886623	0.244101		0.0202722	-0.0138389	0.0543833	T	C	T	0.014839	3076
data_field_phenotype	Triglycerides in Large HDL	102713	0.886623	0.24489		-0.0204124	-0.054817	0.0139921	T	C	T	0.0148959	3060
Phecode	Cerebral degeneration, unspecified	372157	0.889305	0.246097	1.1806		0.891791	1.56295	T	C	T	0.0148741	11071	50	11021
Phecode	Otitis media	390786	0.892908	0.247734	0.861349		0.668753	1.10941	T	C	T	0.0148751	11626	61	11565
Phecode	Other conditions or status of the mother complicating pregnancy, childbirth, or the puerperium	218443	0.892908	0.24803	0.621948		0.277852	1.39218	T	C	T	0.0151184	6605	6	6599
Phecode	GERD	363621	0.893123	0.248657	0.960776		0.89763	1.02836	T	C	T	0.01483	10785	932	9853
data_field_phenotype	pGP3 antigen for Chlamydia trachomatis	8195	0.893123	0.249026		-0.0667424	-0.180216	0.0467314	T	C	T	0.0154362	253
Phecode	Intervertebral disc disorders	379925	0.893141	0.249499	0.937334		0.839574	1.04648	T	C	T	0.0148595	11291	331	10960
data_field_phenotype	Cholesterol in Medium LDL	103652	0.89339	0.250505		0.0208663	-0.0147234	0.056456	T	C	T	0.0148381	3076
data_field_phenotype	Phospholipids in Large HDL	103643	0.89339	0.250196		-0.0185299	-0.0501141	0.0130542	T	C	T	0.0148394	3076
Phecode	Symptoms and disorders of the joints	389846	0.894193	0.251199	1.08665		0.942854	1.25237	T	C	T	0.0148879	11608	197	11411
Phecode	Corns and callosities	387314	0.894721	0.251816	0.694693		0.372568	1.29533	T	C	T	0.0148704	11519	10	11509
data_field_phenotype	HTLV-1 gag antigen for Human T-Lymphotropic Virus 1	8195	0.895359	0.252465		0.0704774	-0.0502195	0.191174	T	C	T	0.0154362	253
composite_phenotype	Depression	169428	0.896092	0.254683	0.946642		0.861408	1.04031	T	C	T	0.014847	5031	493	4538
Phecode	Abnormal results of function study of kidney	367990	0.896092	0.253248	0.625912		0.280175	1.39829	T	C	T	0.0148808	10952	6	10946
Phecode	Noninflammatory disorders of ovary, fallopian tube, and broad ligament	208850	0.896092	0.254228	0.798281		0.541946	1.17586	T	C	T	0.0151281	6319	26	6293
Phecode	Sprains and strains	393190	0.896092	0.25388	0.743507		0.446867	1.23706	T	C	T	0.0148847	11705	15	11690
data_field_phenotype	Phospholipids in Large VLDL	100070	0.896092	0.25502		-0.0204424	-0.0556424	0.0147576	T	C	T	0.0149046	2983
Phecode	Posttraumatic stress disorder	325137	0.897195	0.255804	1.33249		0.812172	2.18614	T	C	T	0.0148599	9663	16	9647
Phecode	Disorders of acoustic nerve	382950	0.897464	0.256351	1.94206		0.617313	6.10969	T	C	T	0.0149014	11413	3	11410
formula_phenotype	Corrected QT interval (QTc Bazett)	21897	0.900831	0.257785		-0.0437137	-0.119422	0.0319949	T	C	T	0.014454	633
Composite_phenotype	Acute urinary retention	185634	0.905374	0.27291	1.05642		0.957689	1.16533	T	C	T	0.014736	5471	476	4995
Composite_phenotype	Parkinson's disease simple	179956	0.905374	0.274455	1.11541		0.91699	1.35676	T	C	T	0.0148036	5328	106	5222
Composite_phenotype	Family history Prostate cancer	394071	0.905374	0.266591	1.09052		0.935923	1.27065	T	C	T	0.0148666	11717	11548	169
Composite_phenotype	Family history Breast cancer	394084	0.905374	0.26918	1.07255		0.947243	1.21444	T	C	T	0.0148674	11718	11460	258
Composite_phenotype	Tinnitus	387064	0.905374	0.266333	0.970574		0.92078	1.02306	T	C	T	0.0148877	11525	1649	9876
Phecode	Benign neoplasm of eye, uveal	390377	0.905374	0.260868	1.49492		0.74169	3.0131	T	C	T	0.0148792	11617	8	11609
Phecode	Other deficiency anemia	364113	0.905374	0.272373	1.13501		0.905293	1.42302	T	C	T	0.0148402	10807	77	10730
Phecode	Other anemias	382377	0.905374	0.260662	1.04481		0.967978	1.12774	T	C	T	0.0148701	11372	721	10651
Phecode	Generalized anxiety disorder	325060	0.905374	0.271695	1.36055		0.785748	2.35584	T	C	T	0.0148496	9654	13	9641
Phecode	Sleep disorders	393259	0.905374	0.270173	0.932723		0.824118	1.05564	T	C	T	0.0148808	11704	261	11443
Phecode	Abnormal involuntary movements	386466	0.905374	0.269376	0.858144		0.654126	1.12579	T	C	T	0.0148758	11498	53	11445
Phecode	Disorders of lacrimal system	382245	0.905374	0.268535	0.896832		0.739509	1.08762	T	C	T	0.014874	11371	106	11265
Phecode	Disorders of vitreous body	381534	0.905374	0.269255	1.11856		0.916923	1.36455	T	C	T	0.0148938	11365	100	11265
Phecode	Heart valve disorders	388119	0.905374	0.274237	0.936151		0.831727	1.05369	T	C	T	0.0149078	11572	289	11283
Phecode	Tachycardia NOS	355819	0.905374	0.262421	0.907476		0.765762	1.07542	T	C	T	0.0148769	10587	137	10450
Phecode	Ill-defined descriptions and complications of heart disease	381512	0.905374	0.274348	0.841946		0.618468	1.14618	T	C	T	0.0149065	11374	41	11333
Phecode	Phlebitis and thrombophlebitis of lower extremities	356125	0.905374	0.265001	0.917265		0.788038	1.06768	T	C	T	0.0148094	10548	172	10376
Phecode	Diseases of lips	386704	0.905374	0.274744	0.802565		0.540841	1.19094	T	C	T	0.0148783	11507	25	11482
Phecode	Ventral hernia	335522	0.905374	0.271715	0.907503		0.763277	1.07898	T	C	T	0.0149051	10002	132	9870
Phecode	Personal history of diseases of digestive system	313508	0.905374	0.272491	1.03929		0.970157	1.11336	T	C	T	0.0148114	9287	933	8354
Phecode	Anal and rectal polyp	373063	0.905374	0.273551	1.05714		0.957051	1.16769	T	C	T	0.0148755	11099	411	10688
Phecode	Diseases of pancreas	393226	0.905374	0.265007	1.10727		0.925633	1.32455	T	C	T	0.0148897	11710	123	11587
Phecode	Fibroadenosis of breast	211212	0.905374	0.26296	1.33884		0.803236	2.23159	T	C	T	0.0151033	6380	15	6365
Phecode	Infections of genitourinary tract during pregnancy	218335	0.905374	0.270397	1.38059		0.778013	2.44985	T	C	T	0.0151213	6603	12	6591
Phecode	Arthropathy associated with infections	327462	0.905374	0.262313	0.766479		0.481448	1.22026	T	C	T	0.0150445	9853	18	9835
Phecode	Congenital osteodystrophies	392261	0.905374	0.262684	0.772217		0.491245	1.21389	T	C	T	0.0148842	11677	19	11658
Phecode	Chromosomal anomalies	391897	0.905374	0.272261	1.47961		0.73518	2.97783	T	C	T	0.0148827	11665	8	11657
Phecode	Cervicalgia	393247	0.905374	0.267006	0.885524		0.714445	1.09757	T	C	T	0.01488	11703	85	11618
Phecode	Muscular wasting and disuse atrophy	392065	0.905374	0.266185	0.572151		0.213829	1.53093	T	C	T	0.0148866	11673	4	11669
Phecode	Viral Enteritis	389219	0.905374	0.266467	0.841276		0.620223	1.14112	T	C	T	0.0148734	11578	42	11536
combined_data_field_phenotype	Heel bone mineral density (BMD) (lowest)	156494	0.905374	0.270823		-0.0156497	-0.0435045	0.012205	T	C	T	0.014828	4641
data_field_phenotype	Free Cholesterol in HDL	100456	0.905374	0.269998		-0.0181261	-0.0503329	0.0140807	T	C	T	0.0149319	3000
data_field_phenotype	Total Esterified Cholesterol	100456	0.905374	0.266856		0.0197256	-0.015094	0.0545452	T	C	T	0.0149319	3000
Phecode	Malignant neoplasm of uterus	184999	0.911119	0.276965	1.12825		0.90767	1.40243	T	C	T	0.0151595	5609	84	5525
Phecode	Cancer of eye	390490	0.912021	0.279151	1.37103		0.774192	2.42798	T	C	T	0.0148787	11620	12	11608
Phecode	Suppurative and unspecified otitis media	389727	0.912021	0.279013	0.813855		0.560519	1.18169	T	C	T	0.0148758	11595	28	11567
Phecode	Cyst of kidney, acquired	370837	0.912021	0.27856	1.10809		0.920334	1.33416	T	C	T	0.0148879	11042	115	10927
Phecode	Inflammatory diseases of uterus, except cervix	208849	0.912021	0.278126	1.3397		0.789737	2.27264	T	C	T	0.0151569	6331	14	6317
Phecode	Anomalies of pupillary function	379134	0.916964	0.283067	1.38689		0.763301	2.51992	T	C	T	0.0148866	11288	11	11277
Phecode	Pseudomonal pneumonia	370277	0.916964	0.282679	1.43657		0.74183	2.78194	T	C	T	0.0149402	11064	9	11055
Phecode	Prurigo and Lichen	384342	0.916964	0.282272	0.828052		0.58707	1.16795	T	C	T	0.014837	11405	33	11372
Phecode	Degeneration of intervertebral disc	374375	0.916964	0.281243	0.914109		0.776348	1.07632	T	C	T	0.0148741	11137	148	10989
data_field_phenotype	Cholesterol to Total Lipids in Very Large HDL percentage	103531	0.916964	0.282352		0.018597	-0.0153077	0.0525017	T	C	T	0.0148458	3074
Composite_phenotype	Migraine (primary care)	184936	0.918855	0.284614	1.03552		0.97139	1.10388	T	C	T	0.014797	5473	1333	4140
Phecode	Gastrointestinal hemorrhage	388642	0.918855	0.284543	1.03688		0.970334	1.108	T	C	T	0.0148684	11557	970	10587
Phecode	Disturbances of amino-acid transport	391624	0.927779	0.290378	1.85582		0.589842	5.83897	T	C	T	0.0148689	11646	3	11643
Phecode	Hypertension	392919	0.927779	0.288599	1.02283		0.981064	1.06637	T	C	T	0.0148669	11683	3622	8061
Phecode	Chronic glomerulonephritis, NOS	368511	0.927779	0.289768	0.796671		0.523006	1.21353	T	C	T	0.0148734	10962	22	10940
Phecode	Functional disorders of bladder	375663	0.927779	0.288242	0.861931		0.655213	1.13387	T	C	T	0.0148644	11168	52	11116
Phecode	Psoriatic arthropathy	377632	0.927779	0.289595	1.17727		0.870364	1.59241	T	C	T	0.0148743	11234	43	11191
data_field_phenotype	birth weight	230647	0.927779	0.290466		0.0126218	-0.0107802	0.0360237	T	C	T	0.0149232	6884
data_field_phenotype	Sphingomyelins	103585	0.927779	0.290782		0.0179378	-0.0153422	0.0512179	T	C	T	0.0148525	3077
Phecode	Neoplasm of uncertain behavior	342407	0.928918	0.294331	0.88334		0.700552	1.11382	T	C	T	0.014858	10175	73	10102
Phecode	Ectropion or entropion	382119	0.928918	0.293827	1.13567		0.895557	1.44016	T	C	T	0.0148527	11351	70	11281
Phecode	Nonspecific abnormal findings on radiological and other examination of biliary tract	370164	0.928918	0.294227	0.76813		0.469199	1.25751	T	C	T	0.0148542	10997	16	10981
Phecode	Urinary calculus	390664	0.928918	0.292181	0.936293		0.828356	1.05829	T	C	T	0.0148824	11628	267	11361
data_field_phenotype	Phosphate	346114	0.928918	0.29256		-0.0101381	-0.0290169	0.00874065	T	C	T	0.0148275	10264
data_field_phenotype	Concentration of VLDL Particles	100456	0.928918	0.293837		0.0192262	-0.0166707	0.0551232	T	C	T	0.0149319	3000
data_field_phenotype	Triglycerides to Total Lipids in Medium LDL percentage	103648	0.928918	0.294547		-0.0187352	-0.0537668	0.0162964	T	C	T	0.0148339	3075
Phecode	Abnormal function study of cardiovascular system	381069	0.933525	0.296497	0.816852		0.558728	1.19422	T	C	T	0.0149067	11361	27	11334
Phecode	Nodular lymphoma	386224	0.93492	0.301227	1.23752		0.826197	1.85363	T	C	T	0.0148955	11506	24	11482
Phecode	Multiple myeloma	386741	0.93492	0.307016	1.17054		0.865313	1.58343	T	C	T	0.0148937	11520	43	11477
Phecode	Polycythemia, secondary	380526	0.93492	0.307483	0.760062		0.448758	1.28732	T	C	T	0.0148571	11307	14	11293
Phecode	Senile cataract	373569	0.93492	0.30772	0.959299		0.885683	1.03903	T	C	T	0.0149049	11136	689	10447
Phecode	Visual field defects	387888	0.93492	0.307259	1.2072		0.840987	1.73289	T	C	T	0.0149102	11567	30	11537
Phecode	Eustachian tube disorders	389015	0.93492	0.304108	1.34908		0.762129	2.38808	T	C	T	0.0148902	11585	12	11573
Phecode	Essential hypertension	392668	0.93492	0.307075	1.02198		0.980222	1.06551	T	C	T	0.0148739	11681	3614	8067
Phecode	Cardiac conduction disorders	366367	0.93492	0.304899	1.04829		0.957979	1.14711	T	C	T	0.0149236	10935	523	10412
Phecode	Supraventricular premature beats	351688	0.93492	0.302248	0.655042		0.293226	1.46331	T	C	T	0.0148953	10477	6	10471
Phecode	Pneumonitis due to inhalation of food or vomitus	370810	0.93492	0.304103	0.881488		0.693001	1.12124	T	C	T	0.0148594	11020	68	10952
data_field_phenotype	Myopia (all)	86830	0.93492	0.30127	0.956051		0.877954	1.04109	T	C	T	0.0147414	2560	772	1788
Phecode	Hemoptysis	393083	0.93492	0.300855	0.893912		0.722815	1.10551	T	C	T	0.0148824	11700	87	11613
Phecode	Femoral hernia	332104	0.93492	0.306461	0.816989		0.554597	1.20352	T	C	T	0.014908	9902	26	9876
Phecode	Other disorders of peritoneum	367881	0.93492	0.304576	1.07107		0.939492	1.22108	T	C	T	0.0148785	10947	232	10715
Phecode	Other abnormality of urination	361108	0.93492	0.301788	1.12421		0.900193	1.40397	T	C	T	0.0148252	10707	80	10627
Phecode	Upper gastrointestinal congenital anomalies	390806	0.93492	0.301585	1.23742		0.826013	1.85373	T	C	T	0.0148769	11628	24	11604
Phecode	Fracture of lower limb	374188	0.93492	0.300611	0.94468		0.848179	1.05216	T	C	T	0.014951	11189	348	10841
data_field_phenotype	Potassium in urine	382595	0.93492	0.3017		-0.00962611	-0.0278938	0.00864161	T	C	T	0.01488	11386
data_field_phenotype	Acetate	103193	0.93492	0.302826		-0.0187435	-0.0543963	0.0169093	T	C	T	0.0148024	3055
data_field_phenotype	Free Cholesterol in Large VLDL	100484	0.93492	0.306774		-0.0183346	-0.0534955	0.0168263	T	C	T	0.0149128	2997
data_field_phenotype	HDL Cholesterol	100456	0.93492	0.29999		-0.0171824	-0.0496747	0.0153099	T	C	T	0.0149319	3000
data_field_phenotype	Total Lipids in Medium LDL	100456	0.93492	0.301509		0.019009	-0.0170505	0.0550684	T	C	T	0.0149319	3000
Phecode	Primary angle-closure glaucoma	372968	0.935804	0.308835	1.15673		0.873882	1.53111	T	C	T	0.0148927	11109	50	11059
Phecode	Abnormal sputum	393234	0.935804	0.308992	0.898282		0.730567	1.1045	T	C	T	0.0148817	11704	92	11612
Phecode	Hypoparathyroidism	387066	0.939317	0.310644	1.3025		0.78144	2.171	T	C	T	0.014867	11509	15	11494
Phecode	Cardiac shunt/ heart septal defect	388758	0.940011	0.311684	0.804909		0.528627	1.22559	T	C	T	0.0148872	11575	22	11553
data_field_phenotype	Cholesteryl Esters in HDL	100456	0.940011	0.311859		-0.0168448	-0.0494901	0.0158004	T	C	T	0.0149319	3000
Phecode	Fracture of vertebral column without mention of spinal cord injury	366645	0.941646	0.312895	0.900595		0.734885	1.10367	T	C	T	0.0149613	10971	95	10876
Phecode	Internal derangement of knee	390755	0.942249	0.313589	0.956271		0.876622	1.04316	T	C	T	0.014907	11650	541	11109
Phecode	Other infectious and parasitic diseases	392724	0.946617	0.315539	1.2199		0.827464	1.79846	T	C	T	0.0148858	11692	26	11666
Phecode	Glossitis	386272	0.948109	0.31703	0.738257		0.407426	1.33772	T	C	T	0.014882	11497	11	11486
Phecode	Other local infections of skin and subcutaneous tissue	383176	0.948109	0.31673	0.930297		0.807597	1.07164	T	C	T	0.0148731	11398	198	11200
Phecode	Folate-deficiency anemia	362639	0.94928	0.320498	1.24477		0.808139	1.91731	T	C	T	0.0148357	10760	21	10739
Phecode	Coma	371533	0.94928	0.321193	1.2219		0.822387	1.81548	T	C	T	0.0148762	11054	25	11029
Phecode	Stricture of artery	379721	0.94928	0.319707	0.849672		0.61645	1.17113	T	C	T	0.0149057	11320	38	11282
Phecode	Phlebitis and thrombophlebitis	356631	0.94928	0.321402	0.929446		0.804297	1.07407	T	C	T	0.0148108	10564	190	10374
Phecode	Hemorrhage in early pregnancy	212113	0.94928	0.318086	0.828269		0.572181	1.19897	T	C	T	0.015058	6388	29	6359
Phecode	Carbuncle and furuncle	380012	0.94928	0.319776	0.901532		0.735014	1.10578	T	C	T	0.0148745	11305	94	11211
Phecode	Scar conditions and fibrosis of skin	389760	0.94928	0.321103	1.10053		0.910795	1.3298	T	C	T	0.0148938	11610	110	11500
data_field_phenotype	Glucose	103473	0.94928	0.320723		-0.0178081	-0.0529581	0.017342	T	C	T	0.0148589	3075
Composite_phenotype	Anaphylactic reactions	184691	0.950187	0.323203	1.13825		0.88037	1.47166	T	C	T	0.0147896	5463	60	5403
Phecode	Bullous dermatoses	383449	0.950187	0.323058	0.666573		0.298175	1.49013	T	C	T	0.0148364	11378	6	11372
Phecode	Flat foot	374729	0.950187	0.322568	1.30591		0.769567	2.21604	T	C	T	0.0148627	11139	14	11125
Phecode	Dermatophytosis / Dermatomycosis	388297	0.950537	0.324995	0.767463		0.453073	1.30001	T	C	T	0.0148881	11562	14	11548
Phecode	Hyposmolality and/or hyponatremia	379518	0.950537	0.331972	1.06993		0.933364	1.22647	T	C	T	0.0149005	11310	215	11095
Phecode	Iron deficiency anemia secondary to blood loss (chronic)	362795	0.950537	0.333099	1.20268		0.827649	1.74766	T	C	T	0.0148403	10768	28	10740
Phecode	Occlusion of cerebral arteries	382872	0.950537	0.330595	0.937963		0.824429	1.06713	T	C	T	0.0148718	11388	242	11146
Phecode	Pleurisy; pleural effusion	381652	0.950537	0.328121	1.04814		0.953883	1.1517	T	C	T	0.0148748	11354	467	10887
Phecode	Postmenopausal atrophic vaginitis	187669	0.950537	0.325457	0.86364		0.644805	1.15674	T	C	T	0.0150105	5634	46	5588
Phecode	Menopausal and postmenopausal disorders	198321	0.950537	0.333685	0.94956		0.854968	1.05462	T	C	T	0.0149883	5945	380	5565
Phecode	Systemic sclerosis	379299	0.950537	0.32926	0.670054		0.299756	1.49779	T	C	T	0.0148339	11253	6	11247
Phecode	Rheumatoid arthritis and other inflammatory polyarthropathies	333240	0.950537	0.333784	0.938942		0.826332	1.0669	T	C	T	0.0150042	10000	247	9753
Phecode	Congenital hip dysplasia and deformity	391711	0.950537	0.330425	1.44966		0.686289	3.06212	T	C	T	0.0148936	11668	7	11661
Phecode	Cardiogenic shock	393093	0.950537	0.330495	1.34516		0.740304	2.44419	T	C	T	0.0148807	11699	11	11688
data_field_phenotype	1gG antigen for Herpes Simplex virus-1	8195	0.950537	0.324826		-0.0618083	-0.184839	0.0612225	T	C	T	0.0154362	253
data_field_phenotype	K8.1 antigen for Kaposi's Sarcoma-Associated Herpesvirus	8195	0.950537	0.326409		0.0615281	-0.0613463	0.184402	T	C	T	0.0154362	253
data_field_phenotype	pp150 Nter antigen for Human Cytomegalovirus	8195	0.950537	0.328133		-0.0608086	-0.18268	0.0610626	T	C	T	0.0154362	253
data_field_phenotype	Cholesteryl Esters to Total Lipids in Very Large HDL percentage	103182	0.950537	0.325728		0.0178097	-0.0177091	0.0533286	T	C	T	0.0148524	3065
data_field_phenotype	Free Cholesterol in Small HDL	100456	0.950537	0.333544		-0.0174269	-0.0527483	0.0178946	T	C	T	0.0149319	3000
data_field_phenotype	Monounsaturated Fatty Acids to Total Fatty Acids percentage	103585	0.950537	0.332034		-0.0170023	-0.0513557	0.0173512	T	C	T	0.0148525	3077
data_field_phenotype	Total Concentration of Lipoprotein Particles	100456	0.950537	0.329099		-0.0169374	-0.0509525	0.0170778	T	C	T	0.0149319	3000
data_field_phenotype	Total Lipids in Chylomicrons and Extremely Large VLDL	100677	0.950537	0.325896		-0.0175502	-0.0525635	0.0174631	T	C	T	0.0148147	2983
data_field_phenotype	Total Triglycerides	100456	0.950537	0.328089		-0.0175646	-0.0527659	0.0176367	T	C	T	0.0149319	3000
data_field_phenotype	Triglycerides in IDL	100456	0.950537	0.330927		0.0176352	-0.0179156	0.0531861	T	C	T	0.0149319	3000
data_field_phenotype	Myopia (highly myopic)	64485	0.952614	0.335512	0.903419		0.734713	1.11086	T	C	T	0.0148174	1911	96	1815
data_field_phenotype	Cholesteryl Esters to Total Lipids in Small HDL percentage	103656	0.952614	0.335295		0.0172803	-0.0178712	0.0524318	T	C	T	0.0148375	3076
Phecode	Cancer of prostate	168942	0.955891	0.342343	1.05174		0.947737	1.16715	T	C	T	0.0143896	4862	413	4449
Composite_phenotype	Aplastic anaemia	173597	0.955891	0.339155	1.17813		0.841805	1.64881	T	C	T	0.0147238	5112	35	5077
Phecode	Gouty arthropathy	385800	0.955891	0.338178	0.650259		0.269519	1.56885	T	C	T	0.0148523	11460	5	11455
Phecode	Parkinson's disease	373586	0.955891	0.343401	1.10221		0.901228	1.34801	T	C	T	0.0148681	11109	98	11011
Phecode	Unstable angina (intermediate coronary syndrome)	353984	0.955891	0.344682	1.06917		0.930681	1.22826	T	C	T	0.0149456	10581	210	10371
Phecode	Cardiac pacemaker in situ	356292	0.955891	0.343603	1.07614		0.924517	1.25264	T	C	T	0.0149049	10621	175	10446
Phecode	Hemorrhage of gastrointestinal tract	371706	0.955891	0.344118	1.0514		0.947704	1.16643	T	C	T	0.0148437	11035	375	10660
Phecode	Chronic renal failure [CKD]	374982	0.955891	0.343333	0.938091		0.821936	1.07066	T	C	T	0.0148447	11133	231	10902
Phecode	Symptoms involving female genital tract	215504	0.955891	0.344652	0.938127		0.821736	1.071	T	C	T	0.0150972	6507	230	6277
Phecode	Rhabdomyolysis	391915	0.955891	0.34357	1.7383		0.55363	5.45797	T	C	T	0.0148948	11675	3	11672
data_field_phenotype	Pulse wave Arterial stiffness index	131759	0.955891	0.343078		0.0145648	-0.0155442	0.0446737	T	C	T	0.0149022	3927
data_field_phenotype	Cholesteryl Esters in Chylomicrons and Extremely Large VLDL	85253	0.955891	0.343317		-0.0186677	-0.0572774	0.019942	T	C	T	0.0149086	2542
data_field_phenotype	Concentration of Medium LDL Particles	100456	0.955891	0.338081		0.017618	-0.0184277	0.0536638	T	C	T	0.0149319	3000
data_field_phenotype	Concentration of Medium VLDL Particles	100456	0.955891	0.342032		0.017447	-0.0185421	0.053436	T	C	T	0.0149319	3000
data_field_phenotype	Free Cholesterol to Total Lipids in Very Large HDL percentage	102837	0.955891	0.344298		0.0153411	-0.016453	0.0471352	T	C	T	0.0148779	3060
data_field_phenotype	Phospholipids to Total Lipids in Large LDL percentage	100456	0.955891	0.337328		0.0175297	-0.0182795	0.053339	T	C	T	0.0149319	3000
Phecode	Primary pulmonary hypertension	380231	0.957127	0.346431	1.21938		0.806914	1.84267	T	C	T	0.0149015	11332	23	11309
Phecode	Calculus of bile duct	373275	0.957127	0.347134	1.08427		0.915982	1.28347	T	C	T	0.0148697	11101	139	10962
Phecode	Traumatic arthropathy	374976	0.957127	0.346356	0.808987		0.520399	1.25761	T	C	T	0.0149543	11215	20	11195
data_field_phenotype	VacA antigen for Helicobacter pylori	8195	0.957127	0.346697		-0.0581466	-0.179249	0.0629554	T	C	T	0.0154362	253
Phecode	Cellulitis and abscess of leg, except foot	385668	0.958595	0.348169	0.944255		0.837619	1.06447	T	C	T	0.0148651	11466	279	11187
Phecode	Neoplasm of uncertain behavior of skin	359784	0.958853	0.352954	0.70257		0.333579	1.47972	T	C	T	0.0148978	10720	7	10713
Composite_phenotype	Ventricular arrhythmias	170196	0.958853	0.353518	1.1127		0.887985	1.39427	T	C	T	0.0148417	5052	79	4973
Phecode	Chronic lymphocytic thyroiditis	368653	0.958853	0.353878	1.29671		0.748658	2.24595	T	C	T	0.0148636	10959	13	10946
Phecode	Anterior horn cell disease	371413	0.958853	0.352522	1.23374		0.79234	1.92103	T	C	T	0.0148756	11050	20	11030
Phecode	Epilepsy	372308	0.958853	0.353319	0.864056		0.63466	1.17637	T	C	T	0.01486	11065	41	11024
Phecode	Tinnitus	384040	0.958853	0.34919	1.15134		0.857171	1.54646	T	C	T	0.0149047	11448	45	11403
Phecode	Respiratory failure	374217	0.958853	0.354002	1.06842		0.928887	1.22891	T	C	T	0.0148857	11141	205	10936
Phecode	Cholelithiasis	387732	0.958853	0.352986	1.03863		0.958797	1.1251	T	C	T	0.0148814	11540	651	10889
Phecode	Dermatitis due to solar radiation	386408	0.958853	0.352522	0.791387		0.483256	1.29599	T	C	T	0.0148884	11506	16	11490
data_field_phenotype	Cholesterol	376380	0.958853	0.354293		0.00867051	-0.00967554	0.0270166	T	C	T	0.0148653	11190
data_field_phenotype	Creatinine	99099	0.958853	0.351233		-0.0145053	-0.0450028	0.0159922	T	C	T	0.0149144	2956
data_field_phenotype	Free Cholesterol to Total Lipids in IDL percentage	100456	0.958853	0.353802		0.0170142	-0.0189496	0.0529779	T	C	T	0.0149319	3000
Phecode	Monocytic leukemia	385759	0.959106	0.355115	1.51877		0.626343	3.68276	T	C	T	0.0148953	11492	5	11487
Phecode	Congenital anomalies of female genital organs	217344	0.959106	0.355392	1.22583		0.795962	1.88784	T	C	T	0.0151258	6575	21	6554
Phecode	Dermatophytosis	388288	0.959143	0.36445	0.78357		0.462558	1.32736	T	C	T	0.0148884	11562	14	11548
Phecode	Type 1 diabetes with ophthalmic manifestations	363805	0.959143	0.360456	1.19849		0.813021	1.76673	T	C	T	0.0149283	10862	26	10836
Phecode	Vitamin D deficiency	388594	0.959143	0.365654	0.911273		0.745118	1.11448	T	C	T	0.0148857	11569	97	11472
Phecode	Other specified nonpsychotic and/or transient mental disorders	377012	0.959143	0.357778	0.853119		0.608092	1.19688	T	C	T	0.0149292	11257	34	11223
Phecode	Schizophrenia and other psychotic disorders	326091	0.959143	0.36414	0.862041		0.625584	1.18787	T	C	T	0.0148425	9680	38	9642
Phecode	Other paralytic syndromes	372010	0.959143	0.358259	0.846859		0.594018	1.20732	T	C	T	0.0148585	11055	31	11024
Phecode	Other disorders of eye	387978	0.959143	0.361466	1.05332		0.942116	1.17766	T	C	T	0.0148849	11550	327	11223
Phecode	Myocarditis	387515	0.959143	0.360128	1.33932		0.716357	2.50403	T	C	T	0.014922	11565	10	11555
Phecode	Late effects of cerebrovascular disease	377679	0.959143	0.367973	0.899596		0.714506	1.13263	T	C	T	0.0148843	11243	74	11169
Phecode	Extrinsic allergic alveolitis	368695	0.959143	0.364539	1.414		0.668727	2.98986	T	C	T	0.0148727	10967	7	10960
data_field_phenotype	Pack years	128127	0.959143	0.358753		-0.0136395	-0.0427683	0.0154893	T	C	T	0.0148564	3807
Phecode	Stomatitis and mucositis (ulcerative)	386506	0.959143	0.36408	1.19283		0.815099	1.74561	T	C	T	0.0148898	11510	27	11483
Phecode	Pelvic inflammatory disease (PID)	209534	0.959143	0.363253	0.843574		0.584607	1.21726	T	C	T	0.0151503	6349	29	6320
Phecode	Infectious and parasitic complications affecting pregnancy	218449	0.959143	0.367627	1.25681		0.764378	2.06648	T	C	T	0.0151202	6606	16	6590
Phecode	Localized superficial swelling, mass, or lump	385233	0.959143	0.363716	0.664782		0.275457	1.60437	T	C	T	0.0149027	11482	5	11477
Phecode	Ingrowing nail	386899	0.959143	0.367955	1.15259		0.846074	1.57016	T	C	T	0.0149122	11539	41	11498
Phecode	Pyogenic arthritis	327323	0.959143	0.365179	0.790276		0.474821	1.31531	T	C	T	0.0150463	9850	15	9835
Phecode	Rupture of tendon, nontraumatic	352467	0.959143	0.360274	1.22946		0.789787	1.9139	T	C	T	0.0148766	10487	20	10467
Phecode	Articular cartilage disorder	385841	0.959143	0.358535	0.858918		0.620813	1.18835	T	C	T	0.0148572	11465	37	11428
Phecode	Skull and face fracture and other intercranial injury	392229	0.959143	0.356004	1.07742		0.919633	1.26229	T	C	T	0.0148918	11682	158	11524
data_field_phenotype	Cholesteryl Esters in Large VLDL	102114	0.959143	0.367886		0.0163111	-0.0191927	0.0518148	T	C	T	0.0148364	3030
data_field_phenotype	Cholesteryl Esters in Medium LDL	103652	0.959143	0.356415		0.0167429	-0.0188402	0.052326	T	C	T	0.0148381	3076
data_field_phenotype	Omega-6 Fatty Acids to Total Fatty Acids percentage	103585	0.959143	0.36224		0.0160958	-0.0185293	0.0507209	T	C	T	0.0148525	3077
data_field_phenotype	Triglycerides in Medium VLDL	103656	0.959143	0.361328		-0.0162289	-0.0510739	0.0186162	T	C	T	0.0148375	3076
data_field_phenotype	Triglycerides to Phosphoglycerides ratio	103585	0.959143	0.367246		-0.0153418	-0.048691	0.0180075	T	C	T	0.0148525	3077
Phecode	Disorders of iron metabolism	388579	0.960146	0.370772	0.848177		0.591403	1.21644	T	C	T	0.014885	11568	30	11538
Phecode	Substance addiction and disorders	354476	0.960146	0.3697	1.1832		0.819277	1.70878	T	C	T	0.0148797	10549	29	10520
Phecode	Cirrhosis of liver without mention of alcohol	377479	0.960146	0.36945	0.872433		0.647594	1.17533	T	C	T	0.0148816	11235	44	11191
Phecode	Congenital anomalies of great vessels	391864	0.960146	0.370874	0.920957		0.768977	1.10298	T	C	T	0.0148776	11660	122	11538
data_field_phenotype	Hip circumference	392702	0.960146	0.370213		0.00831796	-0.00987569	0.0265116	T	C	T	0.0148662	11676
data_field_phenotype	Phospholipids in Very Large VLDL	93354	0.961906	0.372058		-0.0167307	-0.0534665	0.0200052	T	C	T	0.0148521	2773
Phecode	Conjunctivitis, infectious	380753	0.963648	0.374631	0.77272		0.437343	1.36528	T	C	T	0.0148403	11301	12	11289
Phecode	Abdominal aortic aneurysm	380353	0.963648	0.374351	0.887482		0.681999	1.15487	T	C	T	0.0149046	11338	57	11281
Phecode	Gastroesophageal laceration-hemorrhage syndrome	335348	0.963648	0.373643	0.763466		0.421282	1.38359	T	C	T	0.0148905	9987	11	9976
data_field_phenotype	Phospholipids in Chylomicrons and Extremely Large VLDL	82555	0.963648	0.374752		-0.017861	-0.0573003	0.0215784	T	C	T	0.0147175	2430
Phecode	Melanomas of skin, dx or hx	365528	0.964891	0.37974	1.0628		0.927746	1.21751	T	C	T	0.0149264	10912	216	10696
Phecode	Melanomas of skin	365528	0.964891	0.37974	1.0628		0.927746	1.21751	T	C	T	0.0149264	10912	216	10696
Phecode	Polydipsia	373862	0.964891	0.376977	1.37061		0.681046	2.75836	T	C	T	0.0148945	11137	8	11129
Phecode	Visual disturbances	393251	0.964891	0.376671	0.938586		0.815547	1.08019	T	C	T	0.0148824	11705	201	11504
Phecode	First degree AV block	354299	0.964891	0.379074	1.09187		0.897671	1.32808	T	C	T	0.0149125	10567	104	10463
Phecode	Acute cystitis	355650	0.964891	0.37628	1.34761		0.695908	2.6096	T	C	T	0.0148657	10574	9	10565
Phecode	Disturbance of skin sensation	389093	0.964891	0.378618	0.925384		0.778665	1.09975	T	C	T	0.0148885	11586	132	11454
Phecode	Other inflammatory spondylopathies	328482	0.964891	0.380798	0.910723		0.738858	1.12256	T	C	T	0.0150252	9871	90	9781
Phecode	Osteoporosis	391436	0.964891	0.380089	0.95567		0.863647	1.0575	T	C	T	0.0148722	11643	408	11235
Phecode	Other congenital musculoskeletal anomalies	392511	0.964891	0.380613	0.846353		0.582904	1.22887	T	C	T	0.0148862	11686	28	11658
data_field_phenotype	Triglycerides in Small VLDL	100456	0.964891	0.377647		-0.0158546	-0.0510768	0.0193675	T	C	T	0.0149319	3000
Phecode	Swelling, mass, or lump in head and neck [Space-occupying lesion, intracranial NOS]	391053	0.965704	0.389217	1.13225		0.853402	1.50221	T	C	T	0.0148944	11649	49	11600
Phecode	Psychogenic disorder	325238	0.965704	0.388045	1.2212		0.775756	1.92241	T	C	T	0.0148583	9665	19	9646
Phecode	Trigeminal nerve disorders [CN5]	375702	0.965704	0.387167	1.16981		0.819848	1.66916	T	C	T	0.0148535	11161	31	11130
Phecode	Aphakia and other disorders of lens	384181	0.965704	0.387018	1.06566		0.922663	1.23081	T	C	T	0.0148836	11436	194	11242
Phecode	Degenerative and vascular disorders of ear	383215	0.965704	0.387907	1.2623		0.743913	2.14193	T	C	T	0.0149029	11422	14	11408
Phecode	Other disorders of arteries and arterioles	380480	0.965704	0.385082	0.89605		0.699469	1.14788	T	C	T	0.0149062	11343	64	11279
Phecode	Functional digestive disorders	323921	0.965704	0.38766	1.02675		0.967055	1.09014	T	C	T	0.0148092	9594	1275	8319
Phecode	Hyperemesis gravidarum	218383	0.965704	0.382657	1.39566		0.660297	2.95	T	C	T	0.0151225	6605	7	6598
Phecode	Cellulitis and abscess of foot, toe	385631	0.965704	0.389193	0.948713		0.841569	1.0695	T	C	T	0.0148665	11466	279	11187
Phecode	Disorders of muscle, ligament, and fascia	358315	0.965704	0.388119	0.939386		0.815028	1.08272	T	C	T	0.0148459	10639	198	10441
Phecode	Osteoporosis NOS	391431	0.965704	0.384157	0.956039		0.86398	1.05791	T	C	T	0.0148724	11643	408	11235
Phecode	Allergy/adverse effect of penicillin	375683	0.965704	0.384755	1.03191		0.96135	1.10764	T	C	T	0.0148982	11194	847	10347
combined_data_field_phenotype	Carotid intima media thickness (IMT) (max)	41753	0.965704	0.383963		0.0230094	-0.0287896	0.0748084	T	C	T	0.0145139	1212
data_field_phenotype	CagA antigen for Helicobacter pylori	4136	0.965704	0.386899		-0.0779017	-0.254345	0.0985416	T	C	T	0.0145068	120
data_field_phenotype	Free Cholesterol in Chylomicrons and Extremely Large VLDL	80852	0.965704	0.3864		-0.0176551	-0.0576049	0.0222948	T	C	T	0.0147244	2381
data_field_phenotype	Total Lipids in Small VLDL	100456	0.965704	0.388514		0.0157199	-0.0200099	0.0514498	T	C	T	0.0149319	3000
data_field_phenotype	Systolic blood pressure	374347	0.966122	0.389892		0.00766436	-0.0098067	0.0251354	T	C	T	0.0148512	11119
Phecode	Type 1 diabetes with ketoacidosis	363488	0.968924	0.402195	0.755215		0.391556	1.45662	T	C	T	0.0149207	10847	9	10838
Phecode	Hyperosmolality and/or hypernatremia	374635	0.968924	0.399532	1.15018		0.83061	1.59269	T	C	T	0.0149012	11165	37	11128
Phecode	Hyperpotassemia	376252	0.968924	0.398056	1.0919		0.890486	1.33888	T	C	T	0.0148929	11207	95	11112
Phecode	Other mental disorder	379346	0.968924	0.395246	1.02256		0.971297	1.07653	T	C	T	0.014844	11262	1839	9423
Phecode	Encephalopathy, not elsewhere classified	371211	0.968924	0.392977	0.722777		0.343163	1.52233	T	C	T	0.0148676	11038	7	11031
Phecode	Anisometropia	387582	0.968924	0.395476	1.22421		0.767729	1.95212	T	C	T	0.0149091	11557	18	11539
Phecode	Intracranial hemorrhage	378519	0.968924	0.393759	1.0829		0.901775	1.3004	T	C	T	0.0149055	11284	118	11166
Phecode	Aneurysm of iliac artery	378638	0.968924	0.391593	0.680317		0.281839	1.64218	T	C	T	0.0149153	11295	5	11290
Phecode	Respiratory failure, insufficiency, arrest	375416	0.968924	0.401009	1.05638		0.929451	1.20065	T	C	T	0.0148835	11175	246	10929
Phecode	Cough	382937	0.968924	0.401283	0.936952		0.804774	1.09084	T	C	T	0.0148954	11408	171	11237
Phecode	Renal colic	384317	0.968924	0.39575	0.898341		0.701436	1.15052	T	C	T	0.0148992	11452	64	11388
Phecode	Retention of urine	372674	0.968924	0.397719	1.04167		0.947632	1.14504	T	C	T	0.0148119	11040	471	10569
Phecode	Placenta previa and abruptio placenta	212293	0.968924	0.401587	0.86643		0.619781	1.21124	T	C	T	0.0150641	6396	36	6360
Phecode	Problems associated with amniotic cavity and membranes	216224	0.968924	0.399374	0.876147		0.644211	1.19159	T	C	T	0.0150816	6522	43	6479
Phecode	Digestive congenital anomalies	391370	0.968924	0.402179	1.13604		0.842932	1.53108	T	C	T	0.0148785	11646	44	11602
Phecode	Congenital anomalies of genital organs	391010	0.968924	0.396313	1.16335		0.82012	1.65021	T	C	T	0.0148807	11637	32	11605
formula_phenotype	Waist to hip ratio	392645	0.968924	0.396163		-0.00592483	-0.0196108	0.00776112	T	C	T	0.0148633	11672
data_field_phenotype	sag1 antigen for Toxoplasma gondii	8195	0.968924	0.396624		-0.0530018	-0.175546	0.069542	T	C	T	0.0154362	253
data_field_phenotype	Cholesterol in Small HDL	100456	0.968924	0.39362		-0.0156329	-0.0515498	0.0202841	T	C	T	0.0149319	3000
data_field_phenotype	Concentration of Small VLDL Particles	100456	0.968924	0.402053		0.0152432	-0.0204101	0.0508966	T	C	T	0.0149319	3000
data_field_phenotype	Free Cholesterol in VLDL	100456	0.968924	0.395923		0.0155218	-0.0203142	0.0513577	T	C	T	0.0149319	3000
data_field_phenotype	Tyrosine	103507	0.968924	0.399964		0.0151211	-0.02009	0.0503323	T	C	T	0.0148589	3076
Composite_phenotype	Acute kidney injury	191824	0.969742	0.405252	1.04003		0.948212	1.14073	T	C	T	0.0149043	5718	534	5184
Composite_phenotype	Acute coronary syndrome	169418	0.969742	0.411639	1.08145		0.89707	1.30372	T	C	T	0.0148745	5040	117	4923
Composite_phenotype	Asthma	194805	0.969742	0.41317	1.02607		0.964729	1.09132	T	C	T	0.014766	5753	1363	4390
Phecode	Lymphoid leukemia, chronic	386648	0.969742	0.413613	1.14143		0.831234	1.56738	T	C	T	0.0148934	11517	39	11478
Phecode	Hyperaldosteronism	386819	0.969742	0.406012	1.45594		0.600245	3.53149	T	C	T	0.0148648	11500	5	11495
Phecode	Other endocrine disorders	386990	0.969742	0.410602	0.731535		0.347415	1.54036	T	C	T	0.0148596	11501	7	11494
Phecode	Other disorders of lipoid metabolism	390197	0.969742	0.403791	1.20731		0.775781	1.87887	T	C	T	0.0148412	11582	20	11562
Phecode	Other immunological findings	392756	0.969742	0.413463	1.24707		0.734648	2.11692	T	C	T	0.0148833	11691	14	11677
Phecode	Other CNS infection and poliomyelitis	392202	0.969742	0.407718	0.786262		0.444978	1.3893	T	C	T	0.0148852	11676	12	11664
Phecode	Atherosclerosis of aorta	379239	0.969742	0.410154	0.844153		0.564061	1.26333	T	C	T	0.0149114	11310	24	11286
Phecode	Renal failure NOS	369702	0.969742	0.410185	0.898139		0.695519	1.15979	T	C	T	0.0148687	10994	60	10934
Phecode	Other disorders of the kidney and ureters	374291	0.969742	0.412015	0.943912		0.822315	1.08349	T	C	T	0.0148601	11124	210	10914
Phecode	Orchitis and epididymitis	155590	0.969742	0.40558	1.63015		0.515343	5.15652	T	C	T	0.0143647	4470	3	4467
Phecode	Early onset of delivery	211659	0.969742	0.411931	0.812321		0.494414	1.33464	T	C	T	0.0150667	6378	16	6362
Phecode	Cutaneous lupus erythematosus	381906	0.969742	0.413716	0.692468		0.286877	1.67149	T	C	T	0.0148361	11332	5	11327
Phecode	Viral hepatitis	386996	0.969742	0.411484	0.896089		0.689666	1.1643	T	C	T	0.0148994	11532	57	11475
Phecode	Alopecia	386133	0.969742	0.410779	1.28447		0.707371	2.3324	T	C	T	0.0149107	11515	11	11504
Phecode	Arthropathy associated with neurological disorders	326893	0.969742	0.403223	1.41157		0.629043	3.16757	T	C	T	0.0150539	9842	6	9836
Phecode	Acquired deformities of finger	374724	0.969742	0.409433	1.25964		0.727879	2.17988	T	C	T	0.0148629	11139	13	11126
Phecode	Congenital anomaly of gallbladder, bile ducts, liver, pancreas	390403	0.969742	0.410378	1.34158		0.666471	2.70057	T	C	T	0.0148731	11613	8	11605
data_field_phenotype	Cholesterol to Total Lipids in Large HDL percentage	103570	0.969742	0.405199		0.0143787	-0.0194783	0.0482356	T	C	T	0.014845	3075
primary_care_quantitative_phenotype	Blood chloride (primary care)	11498	0.969742	0.412317		0.0434612	-0.0604384	0.147361	T	C	T	0.01522	350
Phecode	Elevated blood pressure reading without diagnosis of hypertension	285592	0.969938	0.414308	1.09398		0.881764	1.35726	T	C	T	0.0148358	8474	85	8389
Phecode	Acquired absence of breast	192834	0.970332	0.416913	1.07151		0.90693	1.26596	T	C	T	0.0151659	5849	144	5705
Phecode	Acute tonsillitis	370070	0.970332	0.41511	0.824188		0.517683	1.31216	T	C	T	0.0148391	10983	18	10965
Phecode	Acute and chronic tonsillitis	371588	0.970332	0.416536	0.905262		0.712025	1.15094	T	C	T	0.0148363	11026	68	10958
Phecode	Stomatitis and mucositis	386592	0.970332	0.416228	1.16163		0.809473	1.66698	T	C	T	0.0148904	11513	30	11483
Phecode	Peritoneal adhesions (postoperative) (postinfection)	367495	0.970332	0.417019	1.05795		0.923393	1.2121	T	C	T	0.014871	10930	215	10715
Phecode	Diseases of esophagus	387857	0.971634	0.418088	0.978891		0.929624	1.03077	T	C	T	0.0148379	11510	1747	9763
Phecode	Carcinoma in situ of skin	361740	0.971847	0.42171	1.09367		0.879075	1.36066	T	C	T	0.0149113	10788	83	10705
Phecode	Benign neoplasm of bone and articular cartilage	347798	0.971847	0.421914	0.774593		0.415297	1.44473	T	C	T	0.0148592	10336	10	10326
Phecode	Type 2 diabetes with renal manifestations	363578	0.971847	0.42194	0.783756		0.43243	1.42051	T	C	T	0.0149198	10849	11	10838
Phecode	Pituitary hyperfunction	386935	0.971847	0.418793	1.29433		0.692519	2.41912	T	C	T	0.0148655	11504	10	11494
Phecode	Muscular dystrophies and other myopathies	389910	0.971847	0.424801	1.1677		0.797962	1.70876	T	C	T	0.0149047	11623	27	11596
Phecode	Arterial dissection	378471	0.971847	0.424659	1.59333		0.507753	4.99985	T	C	T	0.0149206	11294	3	11291
Phecode	Respiratory complications	377115	0.971847	0.421823	1.20444		0.765012	1.89628	T	C	T	0.0148774	11221	19	11202
Phecode	Ascites (non malignant)	378836	0.971847	0.423865	0.917886		0.744034	1.13236	T	C	T	0.0148732	11269	89	11180
Phecode	Ankylosis of joint	384727	0.971847	0.42405	1.39006		0.619944	3.11683	T	C	T	0.0148703	11442	6	11436
Phecode	Other derangement of joint	387798	0.971847	0.424009	0.923452		0.759673	1.12254	T	C	T	0.0148505	11518	103	11415
Phecode	Cystic kidney disease	390754	0.971847	0.421342	1.19378		0.77522	1.83832	T	C	T	0.0148738	11624	21	11603
Phecode	Allergic reaction to food	386057	0.971847	0.423866	1.29081		0.690502	2.413	T	C	T	0.0148942	11500	10	11490
data_field_phenotype	p101 k antigen for Human Herpesvirus-6	8195	0.971847	0.422977		0.0484645	-0.0700777	0.167007	T	C	T	0.0154362	253
Phecode	Abnormal results of function study of thyroid	368450	0.97356	0.429446	1.42904		0.589459	3.46444	T	C	T	0.0148636	10953	5	10948
Phecode	Alteration of consciousness	376770	0.97356	0.427838	0.857548		0.586515	1.25383	T	C	T	0.0149335	11253	27	11226
Phecode	Hallucinations	376548	0.97356	0.426206	1.16386		0.800889	1.69134	T	C	T	0.0149436	11254	28	11226
Phecode	Corneal opacity and other disorders of cornea	374112	0.97356	0.428461	0.911116		0.723617	1.1472	T	C	T	0.0148739	11129	74	11055
Phecode	Optic neuritis/neuropathy	379195	0.97356	0.429632	1.24737		0.720744	2.15878	T	C	T	0.0148855	11289	13	11276
Phecode	Disturbances in tooth eruption	382805	0.97356	0.42855	0.912845		0.728368	1.14404	T	C	T	0.0148783	11391	77	11314
Phecode	Esophagitis, GERD and related diseases	383103	0.97356	0.427397	0.978473		0.927275	1.0325	T	C	T	0.0148354	11367	1589	9778
Phecode	Cholelithiasis and cholecystitis	390870	0.97356	0.42892	1.03054		0.956518	1.11029	T	C	T	0.0148745	11628	757	10871
Phecode	Cardiac pacemaker/device in situ	356609	0.975507	0.431218	1.06132		0.915135	1.23086	T	C	T	0.0149015	10628	184	10444
Phecode	Sebaceous cyst	392102	0.975507	0.432215	0.955893		0.854123	1.06979	T	C	T	0.0148635	11656	316	11340
Phecode	Valvular heart disease/ heart chambers	388411	0.975507	0.432074	1.19939		0.76204	1.88774	T	C	T	0.0148992	11574	19	11555
Phecode	Pallor and flushing	388909	0.975507	0.432536	0.768704		0.398543	1.48266	T	C	T	0.0148749	11570	9	11561
Phecode	Cancer of mouth	391235	0.976881	0.441337	0.873659		0.619471	1.23215	T	C	T	0.0149041	11662	33	11629
Phecode	Mixed hyperlipidemia	339968	0.976881	0.437317	0.744379		0.353417	1.56784	T	C	T	0.0148382	10089	7	10082
Phecode	Acidosis	376556	0.976881	0.437057	1.07954		0.890048	1.30938	T	C	T	0.0148995	11221	106	11115
Phecode	Obesity	393191	0.976881	0.435636	0.971787		0.904323	1.04428	T	C	T	0.0148694	11693	811	10882
Phecode	Acute posthemorrhagic anemia	362470	0.976881	0.4404	1.23122		0.725852	2.08844	T	C	T	0.0148371	10756	14	10742
Phecode	Otalgia	389164	0.976881	0.440429	1.20773		0.747692	1.9508	T	C	T	0.014887	11587	17	11570
Phecode	Stricture and stenosis of esophagus	338078	0.976881	0.437422	0.923231		0.75467	1.12944	T	C	T	0.0148782	10060	97	9963
Phecode	Breast disorder NOS	391256	0.976881	0.440942	1.27895		0.684042	2.39123	T	C	T	0.014879	11643	10	11633
Phecode	Noninflammatory female genital disorders	218483	0.976881	0.435644	0.957232		0.857612	1.06842	T	C	T	0.0150996	6598	340	6258
Phecode	Other and unspecified complications of birth; puerperium affecting management of mother	216171	0.976881	0.43705	1.11664		0.845433	1.47486	T	C	T	0.0151107	6533	53	6480
Phecode	Other specified erythematous conditions	383544	0.976881	0.438688	1.22373		0.734113	2.03988	T	C	T	0.0148471	11389	15	11374
Phecode	Fracture of upper limb	375937	0.976881	0.44067	0.961661		0.870695	1.06213	T	C	T	0.014956	11245	411	10834
Phecode	Allergies, other	386425	0.976881	0.440762	0.828491		0.513501	1.3367	T	C	T	0.0148865	11505	17	11488
data_field_phenotype	momp D antigen for Chlamydia trachomatis	8195	0.976881	0.437967		-0.047889	-0.168895	0.0731173	T	C	T	0.0154362	253
data_field_phenotype	Concentration of Small HDL Particles	100456	0.976881	0.435681		-0.014313	-0.0503011	0.021675	T	C	T	0.0149319	3000
data_field_phenotype	Saturated Fatty Acids	103585	0.976881	0.435663		-0.0140362	-0.0493268	0.0212544	T	C	T	0.0148525	3077
Phecode	Acute renal failure	382720	0.978958	0.443738	1.0355		0.947063	1.1322	T	C	T	0.0148986	11404	527	10877
Phecode	Chronic fatigue syndrome	387447	0.978958	0.443552	1.13762		0.818007	1.58211	T	C	T	0.0148653	11519	36	11483
Phecode	Fracture of pelvis	365093	0.978958	0.444328	1.10691		0.853258	1.43597	T	C	T	0.0149797	10938	58	10880
Phecode	Chronic dermatitis due to solar radiation	386238	0.978958	0.443826	0.792659		0.437316	1.43674	T	C	T	0.0148885	11501	11	11490
Phecode	Acromegaly and gigantism	386820	0.979228	0.445319	1.41157		0.582474	3.42079	T	C	T	0.0148635	11499	5	11494
Phecode	Nervous system congenital anomalies	392876	0.979228	0.445477	0.801281		0.453549	1.41562	T	C	T	0.0148787	11691	12	11679
Phecode	Transient cerebral ischemia	378539	0.980238	0.446909	1.07339		0.894323	1.28832	T	C	T	0.0148994	11280	119	11161
Phecode	Spondylosis without myelopathy	378911	0.980238	0.446964	0.956342		0.852409	1.07295	T	C	T	0.0148623	11263	305	10958
Phecode	Type 1 diabetes with neurological manifestations	363387	0.984993	0.450871	0.733836		0.32826	1.64052	T	C	T	0.0149207	10844	6	10838
Phecode	Frequency of urination and polyuria	363730	0.984993	0.450474	0.939512		0.798954	1.1048	T	C	T	0.0148022	10768	151	10617
data_field_phenotype	Total Lipids in Large HDL	100456	0.984993	0.451197		-0.0122866	-0.0442492	0.019676	T	C	T	0.0149319	3000
data_field_phenotype	Triglycerides to Total Lipids in IDL percentage	100456	0.984993	0.450417		-0.0134556	-0.0483989	0.0214877	T	C	T	0.0149319	3000
Composite_phenotype	Family history Stroke	394490	0.985032	0.451731	1.01539		0.975789	1.0566	T	C	T	0.014866	11729	3594	8135
Phecode	Crystal arthropathies	386553	0.986249	0.452806	0.868967		0.602225	1.25385	T	C	T	0.0148505	11481	29	11452
Phecode	Sciatica	390732	0.988433	0.454327	0.936184		0.787666	1.11271	T	C	T	0.0149002	11644	132	11512
Composite_phenotype	Chronic dry cough	96227	0.988794	0.455011	1.05077		0.922741	1.19657	T	C	T	0.0150322	2893	252	2641
Phecode	Aspergillosis	388050	0.989321	0.458883	1.24089		0.700975	2.19667	T	C	T	0.0148963	11561	12	11549
Phecode	Simple and unspecified goiter	369117	0.989321	0.456764	1.14462		0.801984	1.63364	T	C	T	0.0148639	10973	31	10942
Phecode	Disorders of magnesium metabolism	389346	0.989321	0.457111	1.09548		0.861427	1.39312	T	C	T	0.0148993	11602	68	11534
Phecode	Congenital coagulation defects	389212	0.989321	0.458497	0.829868		0.506849	1.35875	T	C	T	0.0148736	11578	16	11562
Phecode	Cysts of the jaws	380822	0.989321	0.458403	0.798571		0.440654	1.4472	T	C	T	0.0148915	11342	11	11331
Phecode	Hepatomegaly	376500	0.989321	0.457212	0.818814		0.483408	1.38694	T	C	T	0.0148858	11209	14	11195
Phecode	Abnormal serum enzyme levels	376398	0.989321	0.458168	0.79853		0.440709	1.44687	T	C	T	0.0148832	11204	11	11193
Phecode	Overweight, obesity and other hyperalimentation	393358	0.989622	0.461658	0.973444		0.906125	1.04576	T	C	T	0.0148719	11700	818	10882
Phecode	Heartburn	337843	0.989622	0.46065	0.92513		0.752345	1.1376	T	C	T	0.0148901	10061	92	9969
Phecode	Gastritis and duodenitis	390862	0.989622	0.461447	0.978471		0.923407	1.03682	T	C	T	0.0148863	11637	1332	10305
Phecode	Disorders resulting from impaired renal function	367846	0.989622	0.462135	1.35392		0.603731	3.03629	T	C	T	0.0148867	10952	6	10946
Phecode	Calculus of ureter	385220	0.989622	0.459948	0.925386		0.753351	1.13671	T	C	T	0.0148954	11476	93	11383
Phecode	Intestinal infection due to C. difficile	388878	0.989622	0.460142	1.12203		0.826641	1.52296	T	C	T	0.014889	11580	42	11538
Phecode	Colorectal cancer	358326	0.990352	0.466628	1.04555		0.927389	1.17877	T	C	T	0.0148273	10626	281	10345
Phecode	Leukemia	388729	0.990352	0.464376	1.07263		0.888958	1.29425	T	C	T	0.0148921	11578	112	11466
Phecode	Chronic thyroiditis	368671	0.990352	0.465792	1.22667		0.708417	2.12406	T	C	T	0.0148628	10959	13	10946
Phecode	Type 2 diabetes	391362	0.990352	0.466251	0.974805		0.910136	1.04407	T	C	T	0.0148699	11639	920	10719
Phecode	Amblyopia	388315	0.990352	0.466251	0.886189		0.640279	1.22655	T	C	T	0.014899	11571	37	11534
Phecode	Reflux esophagitis	349193	0.990352	0.464954	0.965634		0.879176	1.06059	T	C	T	0.0148714	10386	465	9921
Phecode	Diffuse diseases of connective tissue	383590	0.990352	0.46437	1.05943		0.907628	1.23663	T	C	T	0.0148479	11391	166	11225
Phecode	Osteoporosis, osteopenia and pathological fracture	393306	0.990352	0.466211	0.965677		0.879087	1.0608	T	C	T	0.0148765	11702	475	11227
Phecode	Bacterial enteritis	391325	0.992376	0.468102	1.06615		0.896757	1.26753	T	C	T	0.0148917	11655	132	11523
Phecode	Psychogenic and somatoform disorders	325502	0.992664	0.469755	1.1478		0.789863	1.66793	T	C	T	0.0148601	9674	28	9646
Phecode	Acute pharyngitis	391080	0.992664	0.469037	1.1125		0.83362	1.48468	T	C	T	0.0148883	11645	47	11598
Phecode	Leukoplakia of oral mucosa	386250	0.992664	0.470608	1.19321		0.738433	1.92807	T	C	T	0.0148919	11504	17	11487
Phecode	Diseases of sebaceous glands	392209	0.992664	0.470625	0.959711		0.858267	1.07315	T	C	T	0.0148658	11661	321	11340
data_field_phenotype	Triglycerides to Total Lipids in Large LDL percentage	100456	0.992664	0.470839		-0.0129815	-0.0482645	0.0223015	T	C	T	0.0149319	3000
Phecode	Iatrogenic endocrine disorders	386872	0.993006	0.472811	1.31473		0.622879	2.77503	T	C	T	0.0148641	11501	7	11494
Phecode	Organic or persistent insomnia	385495	0.993006	0.473307	0.804487		0.443904	1.45797	T	C	T	0.0149107	11496	11	11485
Phecode	Pain, swelling or discharge of eye	379160	0.993006	0.472248	0.760956		0.361303	1.60268	T	C	T	0.0148816	11285	7	11278
Phecode	Diaphragmatic hernia	369806	0.993006	0.472248	1.02162		0.963749	1.08296	T	C	T	0.0149376	11048	1330	9718
Phecode	Torticollis	369818	0.993006	0.474124	1.29101		0.641474	2.59826	T	C	T	0.0148992	11020	8	11012
Phecode	Hormones and synthetic substitutes causing adverse effects in therapeutic use	351814	0.993006	0.47383	0.843862		0.530301	1.34283	T	C	T	0.014853	10451	18	10433
Phecode	Hidradenitis	382742	0.994641	0.475426	1.27106		0.657804	2.45604	T	C	T	0.0148873	11396	9	11387
data_field_phenotype	Monounsaturated Fatty Acids	103585	0.994772	0.47601		-0.0128445	-0.0481659	0.0224768	T	C	T	0.0148525	3077
Phecode	Pituitary hypofunction	387092	0.994967	0.477231	1.20335		0.722287	2.0048	T	C	T	0.014866	11509	15	11494
Phecode	Other specified cardiac dysrhythmias	357861	0.994967	0.479232	1.04926		0.918408	1.19875	T	C	T	0.0148968	10662	227	10435
Phecode	Asthma with exacerbation	346696	0.994967	0.479063	1.22888		0.694471	2.17452	T	C	T	0.0148675	10309	12	10297
Phecode	Hepatitis NOS	385980	0.994967	0.479126	0.867179		0.584393	1.28681	T	C	T	0.0149062	11507	25	11482
data_field_phenotype	Cholesterol to Total Lipids in Medium LDL percentage	103652	0.994967	0.47892		-0.0127346	-0.0479859	0.0225167	T	C	T	0.0148381	3076
data_field_phenotype	Total Lipids in Large VLDL	103647	0.994967	0.476771		-0.0125574	-0.0471486	0.0220339	T	C	T	0.014834	3075
Phecode	Cancer of other female genital organs	193064	0.99699	0.490385	1.07663		0.872855	1.32797	T	C	T	0.0151219	5839	90	5749
Phecode	Cancer of kidney and renal pelvis	388696	0.99699	0.496063	0.916381		0.712657	1.17834	T	C	T	0.0148715	11561	62	11499
Composite_phenotype	Guillain-Barre syndrome	186082	0.99699	0.488692	0.810237		0.4466	1.46996	T	C	T	0.014816	5514	11	5503
Phecode	Benign neoplasm of brain, cranial nerves, meninges	391589	0.99699	0.491283	0.898442		0.662285	1.21881	T	C	T	0.0148702	11646	42	11604
Phecode	Hemangioma and lymphangioma, any site	393224	0.99699	0.498188	1.07957		0.865039	1.34731	T	C	T	0.0148885	11709	80	11629
Phecode	Disorders of the pituitary gland and its hypothalamic control	387843	0.99699	0.498627	1.10979		0.820719	1.50069	T	C	T	0.0148694	11534	43	11491
Phecode	Electrolyte imbalance	386078	0.99699	0.494498	1.03433		0.93887	1.13949	T	C	T	0.0148985	11504	439	11065
Phecode	Hypovolemia	381000	0.99699	0.497664	0.95609		0.839728	1.08858	T	C	T	0.014878	11337	238	11099
Phecode	Other vitamin B12 deficiency anemia	362429	0.99699	0.494859	0.784466		0.390717	1.57502	T	C	T	0.0148291	10749	8	10741
Phecode	Agorophobia, social phobia, and panic disorder	326349	0.99699	0.492986	0.90403		0.677508	1.20629	T	C	T	0.0148461	9690	47	9643
Phecode	Diplopia and disorders of binocular vision	388362	0.99699	0.50207	0.89605		0.650348	1.23458	T	C	T	0.0149062	11578	38	11540
Phecode	Eye infection, viral	380531	0.99699	0.501516	1.23919		0.663032	2.31601	T	C	T	0.014845	11298	10	11288
Phecode	Strabismus (not specified as paralytic)	380047	0.99699	0.498664	0.892588		0.642237	1.24053	T	C	T	0.0148771	11308	36	11272
Phecode	Gram positive septicemia	369010	0.99699	0.50311	1.12105		0.802359	1.56633	T	C	T	0.0147977	10921	35	10886
Phecode	Hypertensive heart disease	283852	0.99699	0.500935	1.14902		0.766724	1.72194	T	C	T	0.0148317	8420	24	8396
Phecode	Hypertensive chronic kidney disease	284754	0.99699	0.502249	0.904739		0.675339	1.21206	T	C	T	0.0148198	8440	46	8394
Phecode	Second degree AV block	352483	0.99699	0.497417	1.11609		0.81269	1.53275	T	C	T	0.0149057	10508	39	10469
Phecode	Shortness of breath	388220	0.99699	0.500528	1.03625		0.934262	1.14938	T	C	T	0.0148988	11568	377	11191
Phecode	Acute appendicitis	392331	0.99699	0.491141	0.922867		0.734344	1.15979	T	C	T	0.0148892	11683	75	11608
Phecode	Jaundice (not of newborn)	377370	0.99699	0.49954	0.899128		0.660356	1.22424	T	C	T	0.0148819	11232	41	11191
Phecode	Cholecystitis without cholelithiasis	373278	0.99699	0.488656	1.06206		0.895636	1.25942	T	C	T	0.0148562	11091	136	10955
Phecode	Nephritis and nephropathy without mention of glomerulonephritis	368066	0.99699	0.495296	0.804972		0.431493	1.50172	T	C	T	0.0148805	10954	10	10944
Phecode	Nephritis and nephropathy with pathological lesion	368066	0.99699	0.495296	0.804972		0.431493	1.50172	T	C	T	0.0148805	10954	10	10944
Phecode	Disorders of penis	162747	0.99699	0.499998	1.05843		0.897422	1.24833	T	C	T	0.0143228	4662	148	4514
Phecode	Fibrosclerosis of breast	211222	0.99699	0.49403	1.2025		0.708888	2.03982	T	C	T	0.0151002	6379	14	6365
Phecode	Prolapse of vaginal vault after hysterectomy	204737	0.99699	0.503945	0.845095		0.515864	1.38445	T	C	T	0.0151047	6185	16	6169
Phecode	Miscarriage; stillbirth	216092	0.99699	0.504058	1.05513		0.901438	1.23503	T	C	T	0.0150977	6525	181	6344
Phecode	Umbilical cord complications during labor and delivery	211754	0.99699	0.49066	1.15777		0.763327	1.75602	T	C	T	0.0151331	6409	23	6386
Phecode	Cellulitis and abscess of arm/hand	385667	0.99699	0.484856	0.95847		0.850923	1.07961	T	C	T	0.0148703	11470	283	11187
Phecode	Disorder of skin and subcutaneous tissue NOS	393250	0.99699	0.504243	1.038		0.930383	1.15806	T	C	T	0.0148887	11710	336	11374
Phecode	Unspecified diffuse connective tissue disease	382499	0.99699	0.49012	1.0646		0.891195	1.27175	T	C	T	0.0148458	11357	125	11232
Phecode	Ankylosing spondylitis	326195	0.99699	0.495074	0.850484		0.534091	1.35431	T	C	T	0.0150263	9803	18	9785
Phecode	Other allied disorders of spine	370491	0.99699	0.501588	1.12543		0.797332	1.58854	T	C	T	0.0149018	11042	33	11009
Phecode	Synoviopathy	352428	0.99699	0.49465	1.17631		0.738128	1.8746	T	C	T	0.0148782	10487	18	10469
Phecode	Genitourinary congenital anomalies	392185	0.99699	0.484445	1.08621		0.861461	1.3696	T	C	T	0.0148807	11672	73	11599
Phecode	Gangrene	393223	0.99699	0.500215	1.1056		0.825743	1.4803	T	C	T	0.0148872	11708	46	11662
Phecode	Fracture of ribs	366271	0.99699	0.492035	1.07285		0.877853	1.31117	T	C	T	0.0149834	10976	98	10878
Phecode	Adverse drug events and drug allergies	351784	0.99699	0.494209	0.850409		0.534405	1.35327	T	C	T	0.01486	10455	18	10437
data_field_phenotype	GroEL antigen for Helicobacter pylori	8195	0.99699	0.489866		-0.0412594	-0.158364	0.0758451	T	C	T	0.0154362	253
data_field_phenotype	gE / gI antigen for Varicella Zoster Virus	8195	0.99699	0.497813		0.0425311	-0.0804241	0.165486	T	C	T	0.0154362	253
data_field_phenotype	Calcium	346630	0.99699	0.491571		-0.00679756	-0.0261676	0.0125725	T	C	T	0.0148343	10284
data_field_phenotype	Acetoacetate	102613	0.99699	0.481549		-0.0127709	-0.0483348	0.0227931	T	C	T	0.0147934	3036
data_field_phenotype	Cholesteryl Esters to Total Lipids in Large HDL percentage	103544	0.99699	0.491767		0.0120319	-0.0222691	0.0463329	T	C	T	0.0148391	3073
data_field_phenotype	Concentration of Very Large VLDL Particles	100456	0.99699	0.484609		-0.012417	-0.0472383	0.0224042	T	C	T	0.0149319	3000
data_field_phenotype	Lactate	100222	0.99699	0.501343		-0.0122945	-0.0481323	0.0235434	T	C	T	0.0149368	2994
data_field_phenotype	Total Lipids in Very Large VLDL	102852	0.99699	0.495484		-0.0120343	-0.0466388	0.0225701	T	C	T	0.0148271	3050
Phecode	Malignant neoplasm of kidney, except pelvis	388634	0.997645	0.50562	0.916864		0.710098	1.18384	T	C	T	0.0148713	11559	60	11499
Phecode	E. coli	373562	0.997645	0.505133	1.04944		0.910584	1.20947	T	C	T	0.0147941	11053	198	10855
data_field_phenotype	Linoleic Acid to Total Fatty Acids percentage	103585	0.999008	0.506834		0.0117009	-0.0228489	0.0462507	T	C	T	0.0148525	3077
Phecode	Paralytic strabismus	379370	0.999804	0.507903	1.16562		0.740521	1.83474	T	C	T	0.0148839	11293	19	11274
Phecode	Bursitis	353076	0.999804	0.50881	1.10991		0.814585	1.51232	T	C	T	0.0148707	10501	41	10460
data_field_phenotype	Concentration of Large VLDL Particles	100456	0.999804	0.508356		-0.0118083	-0.0468005	0.0231838	T	C	T	0.0149319	3000
Phecode	Tuberculosis	368303	1	0.7221	1.13523		0.564316	2.28373	T	C	T	0.0147881	10893	8	10885
Phecode	Dermatophytosis of nail	387910	1	0.885376	1.06713		0.441113	2.5816	T	C	T	0.0148952	11556	5	11551
Phecode	Althete's foot	387983	1	0.775322	1.10711		0.550465	2.22666	T	C	T	0.0148963	11559	8	11551
Phecode	Candidiasis	392344	1	0.652844	0.963659		0.820111	1.13233	T	C	T	0.0148823	11678	152	11526
Phecode	Mycoses	388260	1	0.571933	1.13978		0.724081	1.79412	T	C	T	0.0148959	11567	19	11548
Phecode	Intestinal helminthiases	392274	1	0.998535	1.00076		0.44696	2.24072	T	C	T	0.014885	11678	6	11672
Phecode	Helminthiases	392312	1	0.760893	1.11458		0.554222	2.2415	T	C	T	0.0148861	11680	8	11672
Phecode	Cancer of major salivary glands	390336	1	0.937881	0.970779		0.460482	2.04658	T	C	T	0.0149115	11641	7	11634
Phecode	Cancer of esophagus	368634	1	0.80356	0.963618		0.719584	1.29041	T	C	T	0.0148955	10982	46	10936
Phecode	Cancer of stomach	368293	1	0.866135	1.028		0.745647	1.41728	T	C	T	0.0149039	10978	38	10940
Phecode	Malignant neoplasm of rectum, rectosigmoid junction, and anus	354052	1	0.87336	0.985638		0.825023	1.17752	T	C	T	0.0148156	10491	125	10366
Phecode	Malignant neoplasm of liver, primary	367637	1	0.789972	1.07184		0.643292	1.78588	T	C	T	0.014906	10960	15	10945
Phecode	Cancer of liver and intrahepatic bile duct	368081	1	0.892126	1.0253		0.714501	1.4713	T	C	T	0.0149003	10969	30	10939
Phecode	Pancreatic cancer	368616	1	0.994769	0.999044		0.750686	1.32957	T	C	T	0.0149071	10990	48	10942
Phecode	Neoplasm of unspecified nature of digestive system	369106	1	0.738781	1.04206		0.817957	1.32756	T	C	T	0.0149049	11003	67	10936
Phecode	Malignant neoplasm of small intestine, including duodenum	367589	1	0.707643	1.10637		0.65232	1.87648	T	C	T	0.014908	10960	14	10946
Phecode	Malignant neoplasm of retroperitoneum and peritoneum	367576	1	0.975314	0.991384		0.57308	1.71502	T	C	T	0.014903	10956	13	10943
Phecode	Malignant neoplasm of other and ill-defined sites within the digestive organs and peritoneum	375938	1	0.703641	0.97741		0.868861	1.09952	T	C	T	0.0148841	11191	291	10900
Phecode	Cancer of intrathoracic organs	387949	1	0.647115	1.22942		0.507754	2.97676	T	C	T	0.014886	11550	5	11545
Phecode	Cancer of bronchus; lung	392520	1	0.971842	0.997196		0.853253	1.16542	T	C	T	0.014882	11683	164	11519
Phecode	Cancer within the respiratory system	393182	1	0.792084	1.01971		0.881962	1.17897	T	C	T	0.0148875	11707	190	11517
Phecode	Bone cancer	392660	1	0.533719	1.23284		0.637695	2.38341	T	C	T	0.0148882	11692	9	11683
Phecode	Cancer of connective tissue	393049	1	0.910587	0.975005		0.626821	1.5166	T	C	T	0.0148836	11700	20	11680
Phecode	Cancer of bone and connective tissue	393224	1	0.776433	1.05564		0.726465	1.53396	T	C	T	0.0148859	11707	28	11679
Phecode	Other non-epithelial cancer of skin	388038	1	0.855961	0.993751		0.928715	1.06334	T	C	T	0.0148735	11543	953	10590
Phecode	Skin cancer	393262	1	0.960494	1.00158		0.940975	1.06609	T	C	T	0.0148858	11708	1138	10570
Phecode	Breast cancer [female]	207360	1	0.708735	0.983581		0.901752	1.07284	T	C	T	0.0151307	6275	571	5704
Phecode	Malignant neoplasm of female breast	206464	1	0.718535	0.983771		0.900016	1.07532	T	C	T	0.015131	6248	542	5706
Phecode	Breast cancer	382927	1	0.638351	0.979469		0.898298	1.06797	T	C	T	0.0148736	11391	577	10814
Phecode	Cervical intraepithelial neoplasia [CIN] [Cervical dysplasia]	187380	1	0.774636	0.976586		0.830372	1.14854	T	C	T	0.0151217	5667	153	5514
Phecode	Cervical cancer and dysplasia	187836	1	0.684563	1.03182		0.887079	1.20019	T	C	T	0.0151462	5690	177	5513
Phecode	Malignant neoplasm of ovary and other uterine adnexa	192376	1	0.768965	1.03821		0.808403	1.33334	T	C	T	0.0151188	5817	63	5754
Phecode	Malignant neoplasm of ovary	192275	1	0.721547	1.04771		0.810832	1.35378	T	C	T	0.0151216	5815	60	5755
Phecode	Cancer of other female genital organs (excluding uterus and ovary)	191120	1	0.601088	1.11907		0.734024	1.70608	T	C	T	0.0151162	5778	22	5756
Phecode	Neoplasm of uncertain behavior of male genital organs	174793	1	0.867292	0.927515		0.383723	2.24194	T	C	T	0.0146001	5104	5	5099
Phecode	Cancer of bladder	390506	1	0.891752	0.987738		0.826936	1.17981	T	C	T	0.0148743	11617	126	11491
Phecode	Malignant neoplasm of bladder	390015	1	0.517023	0.937495		0.771217	1.13962	T	C	T	0.0148661	11596	104	11492
Phecode	Malignant neoplasm of other urinary organs	386996	1	0.714077	0.884286		0.45803	1.70723	T	C	T	0.0148774	11515	9	11506
Phecode	Cancer of urinary organs (incl. kidney and bladder)	393253	1	0.93637	1.00551		0.878563	1.15081	T	C	T	0.0148746	11699	221	11478
Phecode	Cancer of brain and nervous system	391215	1	0.760707	1.05332		0.753996	1.47148	T	C	T	0.0148806	11643	35	11608
Phecode	Cancer of brain	391122	1	0.973082	0.993807		0.692759	1.42568	T	C	T	0.0148777	11638	30	11608
Phecode	Manlignant and unknown neoplasms of brain and nervous system	391473	1	0.856693	1.02818		0.760433	1.39021	T	C	T	0.0148797	11650	43	11607
Phecode	Thyroid cancer	391344	1	0.702642	1.08175		0.722634	1.61933	T	C	T	0.0148654	11635	24	11611
Phecode	Malignant neoplasm, other	368631	1	0.877239	1.00532		0.939882	1.07531	T	C	T	0.0148509	10949	968	9981
Phecode	Cancer, suspected or other	369574	1	0.906694	1.00397		0.93954	1.07283	T	C	T	0.0148482	10975	999	9976
Phecode	Chemotherapy	360923	1	0.755886	1.01224		0.937505	1.09293	T	C	T	0.0148674	10732	716	10016
Phecode	Secondary malignancy of lymph nodes	349015	1	0.997032	1.00022		0.891852	1.12175	T	C	T	0.0148647	10376	307	10069
Phecode	Secondary malignancy of respiratory organs	344732	1	0.545894	0.951554		0.809918	1.11796	T	C	T	0.0148565	10243	153	10090
Phecode	Secondary malignant neoplasm of liver	345390	1	0.647262	0.965479		0.830596	1.12227	T	C	T	0.0148542	10261	176	10085
Phecode	Secondary malignancy of bone	344490	1	0.583346	1.04546		0.891903	1.22545	T	C	T	0.0148771	10250	158	10092
Phecode	Secondary malignant neoplasm of skin	340360	1	0.921658	1.02788		0.594224	1.77801	T	C	T	0.0148681	10121	13	10108
Phecode	Secondary malignant neoplasm	356916	1	0.978931	1.00115		0.919264	1.09033	T	C	T	0.014855	10604	574	10030
Phecode	Polycythemia vera	380848	1	0.863184	1.0418		0.653887	1.65984	T	C	T	0.0148983	11348	18	11330
Phecode	Myeloproliferative disease	387430	1	0.791408	1.03426		0.805789	1.3275	T	C	T	0.014893	11540	63	11477
Composite_phenotype	Seizures	183837	1	0.583255	1.03556		0.914034	1.17324	T	C	T	0.0148202	5449	264	5185
Composite_phenotype	Ischemic stroke	184607	1	0.53124	0.957054		0.834183	1.09802	T	C	T	0.0147692	5453	221	5232
Composite_phenotype	Stroke/Cerebrovascular events	185089	1	0.512006	0.95639		0.837051	1.09274	T	C	T	0.0147659	5466	236	5230
Composite_phenotype	Transient ischemic events	178702	1	0.996406	0.999527		0.81356	1.228	T	C	T	0.0147928	5287	95	5192
Composite_phenotype	Suicide ideation/attempts	159168	1	0.896952	1.01202		0.84458	1.21266	T	C	T	0.0148334	4722	123	4599
Composite_phenotype	Liver failure	180509	1	0.522777	1.11752		0.794811	1.57124	T	C	T	0.0148054	5345	34	5311
Composite_phenotype	Hearing loss	157628	1	0.982747	0.999068		0.918067	1.08721	T	C	T	0.0147087	4637	694	3943
Phecode	Non-Hodgkins lymphoma	388710	1	0.786936	1.02682		0.847508	1.24407	T	C	T	0.0148929	11578	107	11471
Phecode	Large cell lymphoma	386791	1	0.811338	1.03883		0.759791	1.42035	T	C	T	0.0148943	11522	40	11482
Phecode	Cancer of other lymphoid, histiocytic tissue	389510	1	0.759759	0.972979		0.816307	1.15972	T	C	T	0.0148854	11596	128	11468
Composite_phenotype	Parkinson's disease (+ medication)	176578	1	0.772737	1.06437		0.69699	1.62539	T	C	T	0.0148093	5230	22	5208
Composite_phenotype	Motor neuron disease	177552	1	0.519582	1.15699		0.742316	1.80331	T	C	T	0.0148126	5260	20	5240
Composite_phenotype	Cerebral haemorrhage	189488	1	0.632947	1.04398		0.874933	1.2457	T	C	T	0.0148004	5609	129	5480
Composite_phenotype	Haemarthrosis	187658	1	0.833932	0.938237		0.516991	1.70271	T	C	T	0.0147982	5554	11	5543
Composite_phenotype	Haemothorax	187907	1	0.679005	0.910758		0.584959	1.41801	T	C	T	0.0147972	5561	20	5541
Composite_phenotype	Carpal tunnel syndrome	192877	1	0.95219	1.00242		0.926321	1.08477	T	C	T	0.0148229	5718	731	4987
Composite_phenotype	Type 1 diabetes	171704	1	0.922237	0.987077		0.760208	1.28165	T	C	T	0.0147783	5075	58	5017
Composite_phenotype	Type 2 diabetes	193858	1	0.739038	1.01361		0.936134	1.09749	T	C	T	0.0147324	5712	750	4962
Composite_phenotype	Diabetes mellitus	195553	1	0.727854	1.01377		0.938613	1.09494	T	C	T	0.0147402	5765	804	4961
Composite_phenotype	Human immunodeficiency virus [HIV]	182787	1	0.801441	1.03748		0.778804	1.38208	T	C	T	0.0147795	5403	49	5354
Phecode	Lymphoid leukemia	386766	1	0.648147	1.07463		0.788859	1.46393	T	C	T	0.0148914	11519	41	11478
Phecode	Myeloid leukemia, chronic	385895	1	0.747325	0.884703		0.419887	1.86407	T	C	T	0.0148901	11492	7	11485
Composite_phenotype	Multiple sclerosis	178899	1	0.808189	1.03033		0.809491	1.31142	T	C	T	0.0148156	5301	68	5233
Composite_phenotype	Chronic obstructive pulmonary disease (COPD clinical codes)	186599	1	0.872683	1.00661		0.928677	1.09108	T	C	T	0.0146678	5474	751	4723
Composite_phenotype	Bronchiectasis	170221	1	0.862774	1.01381		0.867744	1.18447	T	C	T	0.0147191	5011	170	4841
Composite_phenotype	Family history Alzheimer's disease/dementia	394288	1	0.558011	1.01564		0.96426	1.06975	T	C	T	0.0148736	11729	1712	10017
Composite_phenotype	Family history Chronic bronchitis/emphysema	394333	1	0.77611	0.993014		0.94618	1.04217	T	C	T	0.0148631	11722	2051	9671
Composite_phenotype	Family history Bowel cancer	394217	1	0.989072	0.999608		0.945109	1.05725	T	C	T	0.0148713	11725	1415	10310
Composite_phenotype	Family history Lung cancer	394292	1	0.842658	0.994612		0.942948	1.04911	T	C	T	0.0148621	11720	1600	10120
Composite_phenotype	Family history Heart disease	394556	1	0.535084	1.01168		0.975228	1.0495	T	C	T	0.0148445	11714	5874	5840
Composite_phenotype	Tinnitus (severe)	341319	1	0.839277	0.984447		0.846069	1.14546	T	C	T	0.0149479	10204	173	10031
Composite_phenotype	Irritable Bowel Syndrome (whole pop controls)	367774	1	0.848316	1.00522		0.952976	1.06033	T	C	T	0.0148461	10920	1648	9272
Composite_phenotype	Irritable Bowel Syndrome	156973	1	0.883726	0.99542		0.93603	1.05858	T	C	T	0.0149325	4688	1648	3040
Composite_phenotype	Emphysema	169467	1	0.88535	0.986955		0.825622	1.17981	T	C	T	0.0147049	4984	129	4855
composite_phenotype	Thyroid eye disease	187608	1	0.784335	1.09656		0.566672	2.12194	T	C	T	0.0147968	5552	9	5543
Phecode	Benign neoplasm of respiratory and intrathoracic organs	393219	1	0.917083	1.02658		0.626472	1.68223	T	C	T	0.0148848	11706	16	11690
Phecode	Lipoma of skin and subcutaneous tissue	389603	1	0.55665	0.955435		0.820704	1.11228	T	C	T	0.0148536	11574	171	11403
Phecode	Lipoma	391994	1	0.612662	0.968106		0.853937	1.09754	T	C	T	0.0148561	11647	253	11394
Phecode	Benign neoplasm of skin	392439	1	0.89858	0.993008		0.891436	1.10615	T	C	T	0.0148902	11687	345	11342
Phecode	Nevus, non-neoplastic	383233	1	0.950124	0.988357		0.684776	1.42652	T	C	T	0.0148996	11420	29	11391
Phecode	Vascular hamartomas and non-neoplastic nevi	383286	1	0.828615	0.960942		0.669946	1.37834	T	C	T	0.0148988	11421	30	11391
Phecode	Benign neoplasm of ovary	182982	1	0.595558	0.931911		0.718273	1.20909	T	C	T	0.0151299	5537	58	5479
Phecode	Benign neoplasm of other female genital organs	181262	1	0.644196	0.838932		0.398141	1.76773	T	C	T	0.0151383	5488	7	5481
Phecode	Benign neoplasm of kidney and other urinary organs	347726	1	0.5607	0.813064		0.404907	1.63266	T	C	T	0.0148594	10334	8	10326
Phecode	Benign neoplasm of eye	390462	1	0.560656	1.204		0.64424	2.2501	T	C	T	0.0148785	11619	10	11609
Phecode	Benign neoplasm of brain and other parts of nervous system	391688	1	0.542898	0.913483		0.682503	1.22263	T	C	T	0.0148715	11650	46	11604
Phecode	Benign neoplasm of adrenal gland	391074	1	0.860429	0.950184		0.537559	1.67953	T	C	T	0.0148642	11626	12	11614
Phecode	Benign neoplasm of parathyroid gland	391319	1	0.761733	1.06738		0.700266	1.62695	T	C	T	0.0148664	11635	22	11613
Phecode	Benign neoplasm of pituitary gland and craniopharyngeal duct (pouch)	391228	1	0.69254	1.09579		0.696313	1.72446	T	C	T	0.0148635	11630	19	11611
Phecode	Benign neoplasm of other endocrine glands and related structures	392214	1	0.746622	1.04583		0.796904	1.37251	T	C	T	0.0148656	11661	53	11608
Phecode	Benign neoplasm of unspecified sites	393228	1	0.989698	1.00138		0.811685	1.23542	T	C	T	0.0148845	11706	89	11617
Phecode	Nontoxic multinodular goiter	369267	1	0.68631	1.07249		0.763656	1.50622	T	C	T	0.0148673	10980	34	10946
Phecode	Graves' disease	368995	1	0.806569	0.948724		0.622522	1.44586	T	C	T	0.0148633	10969	22	10947
Phecode	Toxic multinodular goiter	368490	1	0.971562	0.984061		0.406801	2.38047	T	C	T	0.014862	10953	5	10948
Phecode	Exophthalmos	368501	1	0.862142	1.0741		0.479326	2.40692	T	C	T	0.0148616	10953	6	10947
Phecode	Thyrotoxicosis with or without goiter	371156	1	0.580146	0.943561		0.768027	1.15921	T	C	T	0.0148576	11029	93	10936
Phecode	Secondary hypothyroidism	370247	1	0.83976	0.974752		0.760753	1.24895	T	C	T	0.0148603	11004	64	10940
Phecode	Hypothyroidism NOS	389009	1	0.973532	0.998689		0.924228	1.07915	T	C	T	0.0148711	11570	711	10859
Phecode	Hypothyroidism	390035	1	0.900315	0.995162		0.922436	1.07362	T	C	T	0.0148679	11598	744	10854
Phecode	Type 1 diabetes	366593	1	0.891967	1.0128		0.842924	1.21692	T	C	T	0.0149294	10946	117	10829
Phecode	Type 2 diabetes with ketoacidosis	363420	1	0.836989	1.06779		0.57166	1.99449	T	C	T	0.0149249	10848	10	10838
Phecode	Type 2 diabetes with ophthalmic manifestations	365813	1	0.82247	0.975802		0.787831	1.20862	T	C	T	0.0149188	10915	86	10829
Phecode	Type 2 diabetes with neurological manifestations	364244	1	0.891228	1.02296		0.738889	1.41624	T	C	T	0.0149241	10872	37	10835
Phecode	Abnormal glucose	365045	1	0.630326	1.06033		0.835272	1.34604	T	C	T	0.0149256	10897	69	10828
Phecode	Impaired fasting glucose	364367	1	0.635833	1.0739		0.799478	1.44251	T	C	T	0.0149245	10876	45	10831
Phecode	Other abnormal glucose	363836	1	0.764203	1.06238		0.715439	1.57756	T	C	T	0.0149257	10861	25	10836
Phecode	Polyneuropathy in diabetes	364027	1	0.705353	1.07096		0.750666	1.5279	T	C	T	0.0149288	10869	31	10838
Phecode	Diabetic retinopathy	372590	1	0.844647	1.02175		0.82388	1.26715	T	C	T	0.0148769	11086	85	11001
Phecode	Diabetes mellitus	393373	1	0.586034	0.981776		0.918894	1.04896	T	C	T	0.014879	11706	995	10711
Phecode	Hyperparathyroidism	388189	1	0.938819	1.01092		0.766131	1.33391	T	C	T	0.01486	11537	51	11486
Phecode	Disorders of parathyroid gland	388369	1	0.84608	1.0261		0.791089	1.33092	T	C	T	0.0148583	11541	58	11483
Phecode	Other disorders of neurohypophysis	387145	1	0.529784	0.833113		0.471363	1.47249	T	C	T	0.0148614	11507	12	11495
Phecode	Adrenal hyperfunction	386970	1	0.793331	0.91098		0.453513	1.8299	T	C	T	0.0148629	11503	8	11495
Phecode	Testicular hypofunction	185900	1	0.866815	0.942043		0.468852	1.8928	T	C	T	0.0145939	5426	8	5418
Phecode	Testicular dysfunction	185911	1	0.770339	0.901305		0.448634	1.81072	T	C	T	0.014593	5426	8	5418
Phecode	Cachexia	385690	1	0.805209	1.10678		0.494188	2.47872	T	C	T	0.0148928	11488	6	11482
Phecode	Vitamin deficiency	390624	1	0.955248	0.995711		0.856915	1.15699	T	C	T	0.014898	11639	176	11463
Phecode	Mineral deficiency NEC	386263	1	0.897481	0.974366		0.656393	1.44637	T	C	T	0.0148927	11505	25	11480
Phecode	Proteinuria	392041	1	0.620153	1.12503		0.706053	1.79263	T	C	T	0.0148709	11660	18	11642
Phecode	Intestinal disaccharidase deficiencies and disaccharide malabsorption	393178	1	0.897949	1.04172		0.557798	1.94547	T	C	T	0.0148864	11706	10	11696
Phecode	Disorders of carbohydrate transport and metabolism	393214	1	0.801124	0.922928		0.494468	1.72265	T	C	T	0.014885	11706	10	11696
Phecode	Unspecified disorder of lipoid metabolism	340333	1	0.631711	0.895192		0.569245	1.40777	T	C	T	0.0148369	10099	19	10080
Phecode	Chondrocalcinosis	386365	1	0.561063	0.887351		0.593032	1.32774	T	C	T	0.0148525	11477	24	11453
Phecode	Disorders of calcium/phosphorus metabolism	391108	1	0.793848	0.97612		0.814279	1.17013	T	C	T	0.0148897	11647	120	11527
Phecode	Disorders of phosphorus metabolism	388577	1	0.879518	0.974494		0.697741	1.36102	T	C	T	0.0148877	11570	35	11535
Phecode	Disorders of mineral metabolism	393254	1	0.94227	0.994739		0.862389	1.1474	T	C	T	0.0148899	11711	195	11516
Phecode	Hypopotassemia	378448	1	0.836828	1.01639		0.870733	1.1864	T	C	T	0.0148845	11266	166	11100
Phecode	Fluid overload	375678	1	0.873101	0.98046		0.7696	1.24909	T	C	T	0.0148904	11188	67	11121
Phecode	Disorders of fluid, electrolyte, and acid-base balance	393352	1	0.892921	1.00544		0.92901	1.08817	T	C	T	0.0148862	11711	676	11035
Phecode	Immunity deficiency	392785	1	0.895092	1.03754		0.599944	1.79432	T	C	T	0.0148809	11690	13	11677
Phecode	Deficiency of humoral immunity	392684	1	0.518302	1.21711		0.670544	2.20918	T	C	T	0.0148822	11688	11	11677
Phecode	Iron deficiency anemias, unspecified or not due to blood loss	376262	1	0.819924	1.01066		0.92248	1.10727	T	C	T	0.0148407	11168	492	10676
Phecode	Iron deficiency anemias	376738	1	0.756023	1.01431		0.927337	1.10945	T	C	T	0.0148459	11186	511	10675
Phecode	Autoimmune hemolytic anemias	362304	1	0.974265	1.01335		0.452678	2.26846	T	C	T	0.0148315	10747	6	10741
Phecode	Acquired hemolytic anemias	362354	1	0.533626	0.774532		0.346469	1.73147	T	C	T	0.0148294	10747	6	10741
Phecode	Aplastic anemia	363065	1	0.559264	1.10479		0.790704	1.54363	T	C	T	0.0148389	10775	35	10740
Phecode	Congenital deficiency of other clotting factors (including factor VII)	389003	1	0.517343	0.813915		0.436397	1.51802	T	C	T	0.0148752	11573	10	11563
Phecode	Other and unspecified coagulation defects	389167	1	0.566325	0.865619		0.5286	1.41751	T	C	T	0.0148779	11580	16	11564
Phecode	Coagulation defects	389906	1	0.997293	0.999478		0.739342	1.35114	T	C	T	0.0148792	11603	43	11560
Phecode	Spontaneous ecchymoses	388853	1	0.809306	0.912289		0.432848	1.92278	T	C	T	0.0148745	11568	7	11561
Phecode	Thrombocytopenia	391663	1	0.800031	1.02523		0.845474	1.2432	T	C	T	0.0148827	11658	106	11552
Phecode	Secondary thrombocytopenia	388804	1	0.626514	1.20373		0.570418	2.54018	T	C	T	0.0148802	11571	7	11564
Phecode	Purpura and other hemorrhagic conditions	392098	1	0.911537	1.01033		0.842804	1.21116	T	C	T	0.0148789	11668	120	11548
Phecode	Personal history of diseases of blood and blood-forming organs	381705	1	0.676543	1.086		0.737059	1.60013	T	C	T	0.0148636	11347	26	11321
Phecode	Lymphadenitis	385178	1	0.784981	0.9769		0.825918	1.15548	T	C	T	0.014862	11449	140	11309
Phecode	Diseases of spleen	381935	1	0.965561	1.00773		0.710544	1.42921	T	C	T	0.0148599	11351	32	11319
Phecode	Other diseases of blood and blood-forming organs	387804	1	0.638659	0.968711		0.84834	1.10616	T	C	T	0.0148567	11523	226	11297
Phecode	Delirium due to conditions classified elsewhere	380073	1	0.753984	0.973522		0.823112	1.15142	T	C	T	0.0149274	11347	142	11205
Phecode	Transient mental disorders due to conditions classified elsewhere	376016	1	0.78974	0.886995		0.367386	2.14151	T	C	T	0.0149355	11232	5	11227
Phecode	Aphasia/speech disturbance	379021	1	0.567707	0.944331		0.775895	1.14933	T	C	T	0.0149345	11321	102	11219
Phecode	Memory loss	377181	1	0.648018	0.931409		0.686515	1.26366	T	C	T	0.0149278	11261	42	11219
Phecode	Altered mental status	381215	1	0.926961	1.00694		0.868572	1.16735	T	C	T	0.0149404	11391	183	11208
Phecode	Neurological disorders	386552	1	0.715347	0.98033		0.881056	1.09079	T	C	T	0.014932	11544	357	11187
Phecode	Symptoms involving head and neck	393213	1	0.999607	0.999954		0.832348	1.20131	T	C	T	0.0148851	11706	117	11589
Phecode	Schizophrenia	325574	1	0.633501	0.906536		0.605635	1.35693	T	C	T	0.0148492	9669	24	9645
Phecode	Psychosis	325115	1	0.63933	1.14009		0.658883	1.97273	T	C	T	0.0148517	9657	13	9644
Phecode	Bipolar	326259	1	0.702316	0.945294		0.708386	1.26143	T	C	T	0.0148517	9691	47	9644
Phecode	Depression	325298	1	0.877364	1.03735		0.651114	1.65269	T	C	T	0.0148525	9663	18	9645
Phecode	Major depressive disorder	325298	1	0.877364	1.03735		0.651114	1.65269	T	C	T	0.0148525	9663	18	9645
Phecode	Mood disorders	326764	1	0.578739	0.931271		0.724293	1.1974	T	C	T	0.0148486	9704	62	9642
Phecode	Anxiety disorder	341303	1	0.864632	1.00753		0.92426	1.09831	T	C	T	0.0148607	10144	557	9587
Phecode	Phobia	326231	1	0.812276	1.03453		0.781747	1.36906	T	C	T	0.0148576	9694	50	9644
Phecode	Obsessive-compulsive disorders	325046	1	0.658802	1.15123		0.61615	2.15098	T	C	T	0.0148548	9657	10	9647
Phecode	Acute reaction to stress	324944	1	0.549622	1.25624		0.595022	2.65226	T	C	T	0.0148549	9654	7	9647
Phecode	Anxiety disorders	342181	1	0.767753	1.01273		0.931198	1.10139	T	C	T	0.0148679	10175	590	9585
Composite_phenotype	Common cancers	394409	1	0.606844	1.01159		0.968142	1.057	T	C	T	0.0148653	11726	2774	8952
Phecode	Antisocial/borderline personality disorder	324962	1	0.872197	0.936076		0.418579	2.09336	T	C	T	0.0148525	9653	6	9647
Phecode	Somatoform disorder	324973	1	0.563687	1.22862		0.610773	2.47147	T	C	T	0.0148551	9655	8	9647
Phecode	Adjustment reaction	325162	1	0.942049	1.02052		0.590131	1.76481	T	C	T	0.0148541	9660	13	9647
Phecode	Tension headache	325267	1	0.9873	1.0039		0.621578	1.62138	T	C	T	0.0148524	9662	17	9645
Phecode	Pervasive developmental disorders	392081	1	0.62501	0.818153		0.365845	1.82967	T	C	T	0.0148872	11674	6	11668
[truncated: 590 more rows]

## Sheet: S8
Supplementary Table 8. Respiratory phenome-wide association studies of Arg16Gly (rs1042713), Gln27Glu (rs1042714) and Thr164Ile (rs1800888)
[truncated: 76 more rows]

[truncated: 18 more sheets: S9, S10, S11, S12, S13, S14, S15, S16, S17, S18, S19, S20, S21, S22, S23, S24, S25, S26]
